# Supplementary material for: Proximity biotinylation reveals novel secreted dense granule proteins of Toxoplasma gondii bradyzoites
Source: PLoS One. 2020 May 6;15(5):e0232552. doi: 10.1371/journal.pone.0232552 (PMC7202600; doi:10.1371/journal.pone.0232552)
Supplement: S1 Table — There are two replicate experiments labeled MAG1-BioID-A and MAG1-BioID-B. Known GRAs shown in blue. Novel GRAs highlighted in Red. GRA-control = PruΔku80:Δap2iv-4. Proteins are ranked based on peptide spectrum matches (PSM). PSM is defined as the total number of theoretically generated peptide fragmentation spectra from the database matched to the experimental mass spectrometry fragmentation spectra. Columns are sortable using arrows next to each column heading. (XLSX) [file pone.0232552.s005.xlsx]

## Sheet: CSV_export_filename
Table S1: List of MAG1-BioID hits found by mass spectrometry
Protein	Comments/Description	DESCRIPTION (ToxoDB)	MAG1-BioID-B	MAG1-BioID-A	GRA-Control
TGME49_209755	MAG2	| transcript=TGME49_209755-t26_1 | gene=TGME49_209755 | organism=Toxoplasma_gondii_ME49 | gene_product=hypothetical protein | transcript_product=hypothetical protein | location=TGME49_chrIb:1428389-1432216(+) | protein_length=1275 | sequence_SO=chromosome | SO=protein_coding	596	574	0
TGME49_264660	SRS44/CST1	| transcript=TGME49_264660-t26_1 | gene=TGME49_264660 | organism=Toxoplasma_gondii_ME49 | gene_product=SAG-related sequence SRS44 | transcript_product=SAG-related sequence SRS44 | location=TGME49_chrIX:2135664-2143297(+) | protein_length=2451 | sequence_SO=chromosome | SO=protein_coding	176	163	0
TGME49_270240	MAG1	| transcript=TGME49_270240-t26_1 | gene=TGME49_270240 | organism=Toxoplasma_gondii_ME49 | gene_product=MAG1 | transcript_product=MAG1 | location=TGME49_chrVIII:5312269-5313737(+) | protein_length=452 | sequence_SO=chromosome | SO=protein_coding	124	100	0
TGME49_297745	Hypothetical	| transcript=TGME49_297745-t26_1 | gene=TGME49_297745 | organism=Toxoplasma_gondii_ME49 | gene_product=hypothetical protein | transcript_product=hypothetical protein | location=TGME49_chrII:1963001-1979722(-) | protein_length=3867 | sequence_SO=chromosome | SO=protein_coding	113	114	0
TGME49_217680	GRA57	| transcript=TGME49_217680-t26_1 | gene=TGME49_217680 | organism=Toxoplasma_gondii_ME49 | gene_product=hypothetical protein | transcript_product=hypothetical protein | location=TGME49_chrXII:1991989-2003898(-) | protein_length=2234 | sequence_SO=chromosome | SO=protein_coding	104	93	0
TGME49_238040	protein disulfide-isomerase domain-containing protein	| transcript=TGME49_238040-t26_1 | gene=TGME49_238040 | organism=Toxoplasma_gondii_ME49 | gene_product=protein disulfide-isomerase domain-containing protein | transcript_product=protein disulfide-isomerase domain-containing protein | location=TGME49_chrVI:19728-28820(-) | protein_length=1378 | sequence_SO=chromosome | SO=protein_coding	89	90	0
TGME49_208730	MCP4	| transcript=TGME49_208730-t26_1 | gene=TGME49_208730 | organism=Toxoplasma_gondii_ME49 | gene_product=microneme protein, putative | transcript_product=microneme protein, putative | location=TGME49_chrIb:833249-837155(-) | protein_length=999 | sequence_SO=chromosome | SO=protein_coding	85	87	0
TGME49_209950	thioredoxin, putative	| transcript=TGME49_209950-t26_1 | gene=TGME49_209950 | organism=Toxoplasma_gondii_ME49 | gene_product=thioredoxin, putative | transcript_product=thioredoxin, putative | location=TGME49_chrIb:1569785-1573497(-) | protein_length=424 | sequence_SO=chromosome | SO=protein_coding	82	74	0
TGME49_226830	DnaK family protein	| transcript=TGME49_226830-t26_1 | gene=TGME49_226830 | organism=Toxoplasma_gondii_ME49 | gene_product=DnaK family protein | transcript_product=DnaK family protein | location=TGME49_chrX:1308000-1310816(-) | protein_length=938 | sequence_SO=chromosome | SO=protein_coding	78	88	0
TGME49_239752	Hypothetical	| transcript=TGME49_239752-t26_1 | gene=TGME49_239752 | organism=Toxoplasma_gondii_ME49 | gene_product=hypothetical protein | transcript_product=hypothetical protein | location=TGME49_chrVI:892412-895568(+) | protein_length=905 | sequence_SO=chromosome | SO=protein_coding	70	67	0
TGME49_204340	GRA54	| transcript=TGME49_204340-t26_1 | gene=TGME49_204340 | organism=Toxoplasma_gondii_ME49 | gene_product=hypothetical protein | transcript_product=hypothetical protein | location=TGME49_chrVIIa:1869394-1873887(-) | protein_length=877 | sequence_SO=chromosome | SO=protein_coding	68	71	0
TGME49_288650	GRA12	| transcript=TGME49_288650-t26_1 | gene=TGME49_288650 | organism=Toxoplasma_gondii_ME49 | gene_product=dense granule protein GRA12 | transcript_product=dense granule protein GRA12 | location=TGME49_chrIX:2657225-2659018(-) | protein_length=436 | sequence_SO=chromosome | SO=protein_coding	57	58	0
TGME49_215910	Hypothetical	| transcript=TGME49_215910-t26_1 | gene=TGME49_215910 | organism=Toxoplasma_gondii_ME49 | gene_product=hypothetical protein | transcript_product=hypothetical protein | location=TGME49_chrXI:6531898-6544438(+) | protein_length=3029 | sequence_SO=chromosome | SO=protein_coding	54	60	0
TGME49_229010	RON4	| transcript=TGME49_229010-t26_1 | gene=TGME49_229010 | organism=Toxoplasma_gondii_ME49 | gene_product=rhoptry neck protein RON4 | transcript_product=rhoptry neck protein RON4 | location=TGME49_chrVIII:20265-26992(+) | protein_length=984 | sequence_SO=chromosome | SO=protein_coding	54	47	0
TgME49_304990	guanylate-binding protein, N-terminal domain-containing protein	| transcript=TGME49_304990-t26_1 | gene=TGME49_304990 | organism=Toxoplasma_gondii_ME49 | gene_product=guanylate-binding protein, N-terminal domain-containing protein | transcript_product=guanylate-binding protein, N-terminal domain-containing protein | location=TGME49_chrIX:5146410-5157355(+) | protein_length=1281 | sequence_SO=chromosome | SO=protein_coding	52	57	0
TGME49_266435	Hypothetical	| transcript=TGME49_266435-t26_1 | gene=TGME49_266435 | organism=Toxoplasma_gondii_ME49 | gene_product=hypothetical protein | transcript_product=hypothetical protein | location=TGME49_chrIX:1123719-1150129(+) | protein_length=4519 | sequence_SO=chromosome | SO=protein_coding	49	37	0
TGME49_221870	Hypothetical	| transcript=TGME49_221870-t26_1 | gene=TGME49_221870 | organism=Toxoplasma_gondii_ME49 | gene_product=hypothetical protein | transcript_product=hypothetical protein | location=TGME49_chrII:644118-650964(+) | protein_length=1373 | sequence_SO=chromosome | SO=protein_coding	44	50	0
TGME49_254470	MYR1	| transcript=TGME49_254470-t26_1 | gene=TGME49_254470 | organism=Toxoplasma_gondii_ME49 | gene_product=hypothetical protein | transcript_product=hypothetical protein | location=TGME49_chrIII:1759224-1763403(+) | protein_length=732 | sequence_SO=chromosome | SO=protein_coding	41	46	0
TGME49_298610	GYF domain-containing protein	| transcript=TGME49_298610-t26_1 | gene=TGME49_298610 | organism=Toxoplasma_gondii_ME49 | gene_product=GYF domain-containing protein | transcript_product=GYF domain-containing protein | location=TGME49_chrXI:6592150-6602834(+) | protein_length=2331 | sequence_SO=chromosome | SO=protein_coding	40	36	0
TGME49_311210	Hypothetical Tagged: Localizes to Cytosol/ER	| transcript=TGME49_311210-t26_1 | gene=TGME49_311210 | organism=Toxoplasma_gondii_ME49 | gene_product=hypothetical protein | transcript_product=hypothetical protein | location=TGME49_chrXI:1859046-1869362(+) | protein_length=1818 | sequence_SO=chromosome | SO=protein_coding	38	36	0
TGME49_212300	GRA32	| transcript=TGME49_212300-t26_1 | gene=TGME49_212300 | organism=Toxoplasma_gondii_ME49 | gene_product=hypothetical protein | transcript_product=hypothetical protein | location=TGME49_chrX:3932540-3937693(+) | protein_length=683 | sequence_SO=chromosome | SO=protein_coding	37	43	0
TGME49_216060	Hypothetical Tagged: Localizes to Golgi Body	| transcript=TGME49_216060-t26_1 | gene=TGME49_216060 | organism=Toxoplasma_gondii_ME49 | gene_product=hypothetical protein | transcript_product=hypothetical protein | location=TGME49_chrXI:6424475-6427213(-) | protein_length=784 | sequence_SO=chromosome | SO=protein_coding	37	35	0
TGME49_228170	IMC2a - GRA44	| transcript=TGME49_228170-t26_1 | gene=TGME49_228170 | organism=Toxoplasma_gondii_ME49 | gene_product=inner membrane complex protein IMC2A | transcript_product=inner membrane complex protein IMC2A | location=TGME49_chrX:521898-527392(-) | protein_length=1491 | sequence_SO=chromosome | SO=protein_coding	37	27	0
TGME49_313080	Hypothetical Tagged: Localizes to Cytosol/ER	| transcript=TGME49_313080-t26_1 | gene=TGME49_313080 | organism=Toxoplasma_gondii_ME49 | gene_product=hypothetical protein | transcript_product=hypothetical protein | location=TGME49_chrXI:3086593-3087960(-) | protein_length=455 | sequence_SO=chromosome | SO=protein_coding	37	31	0
TGME49_229480	Hypothetical	| transcript=TGME49_229480-t26_1 | gene=TGME49_229480 | organism=Toxoplasma_gondii_ME49 | gene_product=calcium binding protein precursor, putative | transcript_product=calcium binding protein precursor, putative | location=TGME49_chrVIII:292754-295302(-) | protein_length=335 | sequence_SO=chromosome | SO=protein_coding	35	29	0
TGME49_270320	TgPPM3C	| transcript=TGME49_270320-t26_1 | gene=TGME49_270320 | organism=Toxoplasma_gondii_ME49 | gene_product=protein phosphatase 2C domain-containing protein | transcript_product=protein phosphatase 2C domain-containing protein | location=TGME49_chrVIII:5277164-5282525(+) | protein_length=538 | sequence_SO=chromosome | SO=protein_coding	33	29	0
TGME49_203310	GRA7	| transcript=TGME49_203310-t26_1 | gene=TGME49_203310 | organism=Toxoplasma_gondii_ME49 | gene_product=dense granule protein GRA7 | transcript_product=dense granule protein GRA7 | location=TGME49_chrVIIa:2604424-2605134(+) | protein_length=236 | sequence_SO=chromosome | SO=protein_coding	32	33	0
TGME49_233870	Hypothetical	| transcript=TGME49_233870-t26_1 | gene=TGME49_233870 | organism=Toxoplasma_gondii_ME49 | gene_product=hypothetical protein | transcript_product=hypothetical protein | location=TGME49_chrVIII:2869643-2874613(-) | protein_length=1538 | sequence_SO=chromosome | SO=protein_coding	32	32	0
TGME49_289380	GRA39	| transcript=TGME49_289380-t26_1 | gene=TGME49_289380 | organism=Toxoplasma_gondii_ME49 | gene_product=hypothetical protein | transcript_product=hypothetical protein | location=TGME49_chrIX:3244017-3249294(+) | protein_length=921 | sequence_SO=chromosome | SO=protein_coding	32	28	0
TGME49_203290	GRA34	| transcript=TGME49_203290-t26_1 | gene=TGME49_203290 | organism=Toxoplasma_gondii_ME49 | gene_product=hypothetical protein | transcript_product=hypothetical protein | location=TGME49_chrVIIa:2618495-2619487(-) | protein_length=330 | sequence_SO=chromosome | SO=protein_coding	31	36	0
TGME49_231960	GRA28	| transcript=TGME49_231960-t26_1 | gene=TGME49_231960 | organism=Toxoplasma_gondii_ME49 | gene_product=omega secalin, putative | transcript_product=omega secalin, putative | location=TGME49_chrVIII:1671288-1677536(-) | protein_length=1904 | sequence_SO=chromosome | SO=protein_coding	30	35	0
TGME49_232600	Patatin like protein 1 (PLP1) - phospholipase	| transcript=TGME49_232600-t26_1 | gene=TGME49_232600 | organism=Toxoplasma_gondii_ME49 | gene_product=phospholipase, patatin family protein | transcript_product=phospholipase, patatin family protein | location=TGME49_chrVIII:2186702-2189360(+) | protein_length=665 | sequence_SO=chromosome | SO=protein_coding	30	33	0
TGME49_225850	peptidase - M28	| transcript=TGME49_225850-t26_1 | gene=TGME49_225850 | organism=Toxoplasma_gondii_ME49 | gene_product=peptidase, M28 family protein | transcript_product=peptidase, M28 family protein | location=TGME49_chrX:1998525-2009384(+) | protein_length=1555 | sequence_SO=chromosome | SO=protein_coding	29	29	0
TGME49_240060	TgIST1	| transcript=TGME49_240060-t26_1 | gene=TGME49_240060 | organism=Toxoplasma_gondii_ME49 | gene_product=hypothetical protein | transcript_product=hypothetical protein | location=TGME49_chrVI:1035230-1037761(+) | protein_length=843 | sequence_SO=chromosome | SO=protein_coding	29	23	0
TGME49_306060	RON8	| transcript=TGME49_306060-t26_1 | gene=TGME49_306060 | organism=Toxoplasma_gondii_ME49 | gene_product=rhoptry neck protein RON8 | transcript_product=rhoptry neck protein RON8 | location=TGME49_chrIX:5779879-5794165(-) | protein_length=2980 | sequence_SO=chromosome | SO=protein_coding	29	33	0
TGME49_309600	Hypothetical	| transcript=TGME49_309600-t26_1 | gene=TGME49_309600 | organism=Toxoplasma_gondii_ME49 | gene_product=hypothetical protein | transcript_product=hypothetical protein | location=TGME49_chrXI:751293-759036(+) | protein_length=960 | sequence_SO=chromosome | SO=protein_coding	28	32	0
TGME49_221310	aminopeptidase N protein	| transcript=TGME49_221310-t26_1 | gene=TGME49_221310 | organism=Toxoplasma_gondii_ME49 | gene_product=aminopeptidase N protein | transcript_product=aminopeptidase N protein | location=TGME49_chrII:226282-233786(-) | protein_length=1069 | sequence_SO=chromosome | SO=protein_coding	27	14	0
TGME49_222370	SRS13	| transcript=TGME49_222370-t26_1 | gene=TGME49_222370 | organism=Toxoplasma_gondii_ME49 | gene_product=SAG-related sequence SRS13 | transcript_product=SAG-related sequence SRS13 | location=TGME49_chrII:1079158-1081827(+) | protein_length=889 | sequence_SO=chromosome | SO=protein_coding	27	31	0
TGME49_227948	peptidase M16	| transcript=TGME49_227948-t26_1 | gene=TGME49_227948 | organism=Toxoplasma_gondii_ME49 | gene_product=peptidase M16 inactive domain-containing protein | transcript_product=peptidase M16 inactive domain-containing protein | location=TGME49_chrX:716364-726488(+) | protein_length=1306 | sequence_SO=chromosome | SO=protein_coding	27	28	0
TGME49_289540	GRA29 homologue (not yet annotated)	| transcript=TGME49_289540-t26_1 | gene=TGME49_289540 | organism=Toxoplasma_gondii_ME49 | gene_product=hypothetical protein | transcript_product=hypothetical protein | location=TGME49_chrIX:3292661-3295474(+) | protein_length=937 | sequence_SO=chromosome | SO=protein_coding	27	33	0
TGME49_208740	MCP3	| transcript=TGME49_208740-t26_1 | gene=TGME49_208740 | organism=Toxoplasma_gondii_ME49 | gene_product=microneme protein, putative | transcript_product=microneme protein, putative | location=TGME49_chrIb:839266-842071(-) | protein_length=608 | sequence_SO=chromosome | SO=protein_coding	26	21	0
TGME49_269690	GRA29	| transcript=TGME49_269690-t26_1 | gene=TGME49_269690 | organism=Toxoplasma_gondii_ME49 | gene_product=hypothetical protein | transcript_product=hypothetical protein | location=TGME49_chrVIII:5681399-5683996(+) | protein_length=865 | sequence_SO=chromosome | SO=protein_coding	26	23	0
TGME49_312420	GRA38	| transcript=TGME49_312420-t26_1 | gene=TGME49_312420 | organism=Toxoplasma_gondii_ME49 | gene_product=hypothetical protein | transcript_product=hypothetical protein | location=TGME49_chrXI:2670485-2675677(-) | protein_length=1086 | sequence_SO=chromosome | SO=protein_coding	26	19	0
TGME49_258950	lectin family protein Tagged: Localizes to Golgi Body	| transcript=TGME49_258950-t26_1 | gene=TGME49_258950 | organism=Toxoplasma_gondii_ME49 | gene_product=lectin family protein | transcript_product=lectin family protein | location=TGME49_chrVIIb:3079180-3083256(+) | protein_length=646 | sequence_SO=chromosome | SO=protein_coding	25	26	0
TGME49_310750	emp24/gp25L/p24	| transcript=TGME49_310750-t26_1 | gene=TGME49_310750 | organism=Toxoplasma_gondii_ME49 | gene_product=emp24/gp25L/p24 family protein | transcript_product=emp24/gp25L/p24 family protein | location=TGME49_chrXI:1569488-1573498(+) | protein_length=601 | sequence_SO=chromosome | SO=protein_coding	25	22	0
TGME49_223920	RON3	| transcript=TGME49_223920-t26_1 | gene=TGME49_223920 | organism=Toxoplasma_gondii_ME49 | gene_product=rhoptry neck protein RON3 | transcript_product=rhoptry neck protein RON3 | location=TGME49_chrX:3453595-3464270(+) | protein_length=1958 | sequence_SO=chromosome | SO=protein_coding	24	23	0
TGME49_230705	CST3/GRA51	| transcript=TGME49_230705-t26_1 | gene=TGME49_230705 | organism=Toxoplasma_gondii_ME49 | gene_product=hypothetical protein | transcript_product=hypothetical protein | location=TGME49_chrVIII:990431-991782(-) | protein_length=266 | sequence_SO=chromosome | SO=protein_coding	24	27	0
TGME49_249990	Hypothetical	| transcript=TGME49_249990-t26_1 | gene=TGME49_249990 | organism=Toxoplasma_gondii_ME49 | gene_product=hypothetical protein | transcript_product=hypothetical protein | location=TGME49_chrXII:4973183-4977966(-) | protein_length=838 | sequence_SO=chromosome | SO=protein_coding	24	21	0
TGME49_258870	Hypothetical	| transcript=TGME49_258870-t26_1 | gene=TGME49_258870 | organism=Toxoplasma_gondii_ME49 | gene_product=hypothetical protein | transcript_product=hypothetical protein | location=TGME49_chrVIIb:3113941-3118623(-) | protein_length=916 | sequence_SO=chromosome | SO=protein_coding	24	26	0
TGME49_262920	trypsin domain-containing protein	| transcript=TGME49_262920-t26_1 | gene=TGME49_262920 | organism=Toxoplasma_gondii_ME49 | gene_product=trypsin domain-containing protein | transcript_product=trypsin domain-containing protein | location=TGME49_chrVIIb:922803-931563(+) | protein_length=972 | sequence_SO=chromosome | SO=protein_coding	24	24	0
TGME49_232050	DnaJ	| transcript=TGME49_232050-t26_1 | gene=TGME49_232050 | organism=Toxoplasma_gondii_ME49 | gene_product=DnaJ domain-containing protein | transcript_product=DnaJ domain-containing protein | location=TGME49_chrVIII:1785324-1796765(-) | protein_length=869 | sequence_SO=chromosome | SO=protein_coding	23	21	0
TGME49_278080	SUSA1 (SAG unrelated surface protein)	| transcript=TGME49_278080-t26_1 | gene=TGME49_278080 | organism=Toxoplasma_gondii_ME49 | gene_product=Toxoplasma gondii family A protein | transcript_product=Toxoplasma gondii family A protein | location=TGME49_chrXII:6310302-6311801(+) | protein_length=499 | sequence_SO=chromosome | SO=protein_coding	23	18	0
TGME49_231130	Hypothetical	| transcript=TGME49_231130-t26_1 | gene=TGME49_231130 | organism=Toxoplasma_gondii_ME49 | gene_product=hypothetical protein | transcript_product=hypothetical protein | location=TGME49_chrVIII:1255324-1261984(+) | protein_length=711 | sequence_SO=chromosome | SO=protein_coding	22	19	0
TGME49_239740	GRA14	| transcript=TGME49_239740-t26_1 | gene=TGME49_239740 | organism=Toxoplasma_gondii_ME49 | gene_product=dense granule protein GRA14 | transcript_product=dense granule protein GRA14 | location=TGME49_chrVI:883160-884386(-) | protein_length=408 | sequence_SO=chromosome | SO=protein_coding	22	19	0
TGME49_251540	GRA9	| transcript=TGME49_251540-t26_1 | gene=TGME49_251540 | organism=Toxoplasma_gondii_ME49 | gene_product=dense granule protein GRA9 | transcript_product=dense granule protein GRA9 | location=TGME49_chrXII:5450509-5452072(+) | protein_length=318 | sequence_SO=chromosome | SO=protein_coding	22	21	0
TGME49_258390	Putative DnaJ protein	| transcript=TGME49_258390-t26_1 | gene=TGME49_258390 | organism=Toxoplasma_gondii_ME49 | gene_product=DnaJ protein, putative | transcript_product=DnaJ protein, putative | location=TGME49_chrVIIb:3441057-3442643(-) | protein_length=397 | sequence_SO=chromosome | SO=protein_coding	22	21	0
TGME49_220240	GRA31	| transcript=TGME49_220240-t26_1 | gene=TGME49_220240 | organism=Toxoplasma_gondii_ME49 | gene_product=hypothetical protein | transcript_product=hypothetical protein | location=TGME49_chrV:238210-239790(-) | protein_length=526 | sequence_SO=chromosome | SO=protein_coding	21	29	0
TGME49_226380	GRA35	| transcript=TGME49_226380-t26_1 | gene=TGME49_226380 | organism=Toxoplasma_gondii_ME49 | gene_product=hypothetical protein | transcript_product=hypothetical protein | location=TGME49_chrX:1675489-1676625(+) | protein_length=378 | sequence_SO=chromosome | SO=protein_coding	21	23	0
TGME49_204480	Thioredoxin domain-containing protein	| transcript=TGME49_204480-t26_1 | gene=TGME49_204480 | organism=Toxoplasma_gondii_ME49 | gene_product=thioredoxin domain-containing protein | transcript_product=thioredoxin domain-containing protein | location=TGME49_chrVIIa:1756017-1763926(-) | protein_length=659 | sequence_SO=chromosome | SO=protein_coding	20	24	0
TGME49_213067	GRA36	| transcript=TGME49_213067-t26_1 | gene=TGME49_213067 | organism=Toxoplasma_gondii_ME49 | gene_product=hypothetical protein | transcript_product=hypothetical protein | location=TGME49_chrV:839798-841156(-) | protein_length=452 | sequence_SO=chromosome | SO=protein_coding	20	14	0
TGME49_242020	mannosyl-oligosaccharide glucosidase	| transcript=TGME49_242020-t26_1 | gene=TGME49_242020 | organism=Toxoplasma_gondii_ME49 | gene_product=mannosyl-oligosaccharide glucosidase | transcript_product=mannosyl-oligosaccharide glucosidase | location=TGME49_chrVI:1830308-1836022(+) | protein_length=1384 | sequence_SO=chromosome | SO=protein_coding	20	16	0
TGME49_253330	BPK1	| transcript=TGME49_253330-t26_1 | gene=TGME49_253330 | organism=Toxoplasma_gondii_ME49 | gene_product=Rhoptry kinase family protein, truncated (incomplete catalytic triad) | transcript_product=Rhoptry kinase family protein, truncated (incomplete catalytic triad) | location=TGME49_chrIII:858563-860130(-) | protein_length=377 | sequence_SO=chromosome | SO=protein_coding	20	19	0
TGME49_306220	Hypothetical	| transcript=TGME49_306220-t26_1 | gene=TGME49_306220 | organism=Toxoplasma_gondii_ME49 | gene_product=hypothetical protein | transcript_product=hypothetical protein | location=TGME49_chrIX:5836272-5843400(+) | protein_length=675 | sequence_SO=chromosome | SO=protein_coding	20	22	0
TGME49_202780	ROP25	| transcript=TGME49_202780-t26_1 | gene=TGME49_202780 | organism=Toxoplasma_gondii_ME49 | gene_product=rhoptry kinase family protein ROP25 | transcript_product=rhoptry kinase family protein ROP25 | location=TGME49_chrVIIa:3034592-3037960(-) | protein_length=1122 | sequence_SO=chromosome | SO=protein_coding	19	20	0
TGME49_205040	PGAP1 family protein	| transcript=TGME49_205040-t26_1 | gene=TGME49_205040 | organism=Toxoplasma_gondii_ME49 | gene_product=PGAP1 family protein | transcript_product=PGAP1 family protein | location=TGME49_chrVIIa:1657073-1664628(-) | protein_length=2110 | sequence_SO=chromosome | SO=protein_coding	19	14	0
TGME49_208830	GRA16	| transcript=TGME49_208830-t26_1 | gene=TGME49_208830 | organism=Toxoplasma_gondii_ME49 | gene_product=hypothetical protein | transcript_product=hypothetical protein | location=TGME49_chrIb:888562-890079(-) | protein_length=505 | sequence_SO=chromosome | SO=protein_coding	19	12	0
TGME49_232340	TgPPM2A	| transcript=TGME49_232340-t26_1 | gene=TGME49_232340 | organism=Toxoplasma_gondii_ME49 | gene_product=protein phosphatase 2C domain-containing protein | transcript_product=protein phosphatase 2C domain-containing protein | location=TGME49_chrVIII:2019118-2023951(-) | protein_length=546 | sequence_SO=chromosome | SO=protein_coding	19	16	0
TGME49_267730	Hypothetical	| transcript=TGME49_267730-t26_1 | gene=TGME49_267730 | organism=Toxoplasma_gondii_ME49 | gene_product=hypothetical protein | transcript_product=hypothetical protein | location=TGME49_chrIX:399976-401868(-) | protein_length=467 | sequence_SO=chromosome | SO=protein_coding	19	18	0
TGME49_270770	PWI domain-containing protein	| transcript=TGME49_270770-t26_1 | gene=TGME49_270770 | organism=Toxoplasma_gondii_ME49 | gene_product=PWI domain-containing protein | transcript_product=PWI domain-containing protein | location=TGME49_chrVIII:4999916-5008760(-) | protein_length=779 | sequence_SO=chromosome | SO=protein_coding	19	21	0
TGME49_291180	vesicle sorting protein	| transcript=TGME49_291180-t26_1 | gene=TGME49_291180 | organism=Toxoplasma_gondii_ME49 | gene_product=hypothetical protein | transcript_product=hypothetical protein | location=TGME49_chrIX:4196983-4226344(-) | protein_length=5354 | sequence_SO=chromosome | SO=protein_coding	19	21	0
TGME49_311470	RON5	| transcript=TGME49_311470-t26_1 | gene=TGME49_311470 | organism=Toxoplasma_gondii_ME49 | gene_product=rhoptry neck protein RON5 | transcript_product=rhoptry neck protein RON5 | location=TGME49_chrXI:2084037-2103770(-) | protein_length=1702 | sequence_SO=chromosome | SO=protein_coding	19	18	0
TGME49_261650	CST4	| transcript=TGME49_261650-t26_1 | gene=TGME49_261650 | organism=Toxoplasma_gondii_ME49 | gene_product=hypothetical protein | transcript_product=hypothetical protein | location=TGME49_chrVIIb:1611383-1618717(-) | protein_length=1135 | sequence_SO=chromosome | SO=protein_coding	18	17	0
TGME49_232000	GRA30	| transcript=TGME49_232000-t26_1 | gene=TGME49_232000 | organism=Toxoplasma_gondii_ME49 | gene_product=hypothetical protein | transcript_product=hypothetical protein | location=TGME49_chrVIII:1743276-1745608(+) | protein_length=637 | sequence_SO=chromosome | SO=protein_coding	17	21	0
TGME49_267590	Hypothetical	| transcript=TGME49_267590-t26_1 | gene=TGME49_267590 | organism=Toxoplasma_gondii_ME49 | gene_product=hypothetical protein | transcript_product=hypothetical protein | location=TGME49_chrIX:534330-545256(+) | protein_length=930 | sequence_SO=chromosome | SO=protein_coding	17	14	0
TGME49_289580	strictosidine synthase	| transcript=TGME49_289580-t26_1 | gene=TGME49_289580 | organism=Toxoplasma_gondii_ME49 | gene_product=strictosidine synthase subfamily protein | transcript_product=strictosidine synthase subfamily protein | location=TGME49_chrIX:3332466-3337908(-) | protein_length=456 | sequence_SO=chromosome | SO=protein_coding	17	17	0
TGME49_297430	Hypothetical	| transcript=TGME49_297430-t26_1 | gene=TGME49_297430 | organism=Toxoplasma_gondii_ME49 | gene_product=hypothetical protein | transcript_product=hypothetical protein | location=TGME49_chrII:1773838-1776707(+) | protein_length=248 | sequence_SO=chromosome | SO=protein_coding	17	16	0
TGME49_300100	RON2	| transcript=TGME49_300100-t26_1 | gene=TGME49_300100 | organism=Toxoplasma_gondii_ME49 | gene_product=rhoptry neck protein RON2 | transcript_product=rhoptry neck protein RON2 | location=TGME49_chrXII:214746-225245(-) | protein_length=1479 | sequence_SO=chromosome | SO=protein_coding	17	18	0
TGME49_304955	PPM11C	| transcript=TGME49_304955-t26_1 | gene=TGME49_304955 | organism=Toxoplasma_gondii_ME49 | gene_product=serine/threonine specific protein phosphatase | transcript_product=serine/threonine specific protein phosphatase | location=TGME49_chrIX:5107149-5122407(-) | protein_length=2883 | sequence_SO=chromosome | SO=protein_coding	17	18	0
TGME49_311430	fibrillarin	| transcript=TGME49_311430-t26_1 | gene=TGME49_311430 | organism=Toxoplasma_gondii_ME49 | gene_product=fibrillarin | transcript_product=fibrillarin | location=TGME49_chrXI:2068034-2069622(-) | protein_length=304 | sequence_SO=chromosome | SO=protein_coding	17	19	0
TGME49_319340	CST5/GRA49	| transcript=TGME49_319340-t26_1 | gene=TGME49_319340 | organism=Toxoplasma_gondii_ME49 | gene_product=hypothetical protein | transcript_product=hypothetical protein | location=TGME49_chrIV:1019035-1020963(+) | protein_length=481 | sequence_SO=chromosome | SO=protein_coding	17	17	0
TGME49_227620	GRA2	| transcript=TGME49_227620-t26_1 | gene=TGME49_227620 | organism=Toxoplasma_gondii_ME49 | gene_product=dense granule protein GRA2 | transcript_product=dense granule protein GRA2 | location=TGME49_chrX:870576-871374(-) | protein_length=185 | sequence_SO=chromosome | SO=protein_coding	16	17	0
TGME49_247440	GRA33	| transcript=TGME49_247440-t26_1 | gene=TGME49_247440 | organism=Toxoplasma_gondii_ME49 | gene_product=hypothetical protein | transcript_product=hypothetical protein | location=TGME49_chrXII:3338791-3339927(-) | protein_length=378 | sequence_SO=chromosome | SO=protein_coding	16	17	0
TGME49_269920	phsphatidylserine decarboxylase	| transcript=TGME49_269920-t26_1 | gene=TGME49_269920 | organism=Toxoplasma_gondii_ME49 | gene_product=phosphatidylserine decarboxylase | transcript_product=phosphatidylserine decarboxylase | location=TGME49_chrVIII:5537401-5545827(-) | protein_length=968 | sequence_SO=chromosome | SO=protein_coding	16	15	0
TGME49_292020	GCC2 and GCC3	| transcript=TGME49_292020-t26_1 | gene=TGME49_292020 | organism=Toxoplasma_gondii_ME49 | gene_product=GCC2 and GCC3 domain-containing protein | transcript_product=GCC2 and GCC3 domain-containing protein | location=TGME49_chrIX:4478921-4506850(+) | protein_length=7591 | sequence_SO=chromosome | SO=protein_coding	16	26	0
TGME49_297960	RON6	| transcript=TGME49_297960-t26_1 | gene=TGME49_297960 | organism=Toxoplasma_gondii_ME49 | gene_product=rhoptry neck protein RON6 | transcript_product=rhoptry neck protein RON6 | location=TGME49_chrII:2131728-2142882(-) | protein_length=2265 | sequence_SO=chromosome | SO=protein_coding	16	14	0
TGME49_309930	GRA56	| transcript=TGME49_309930-t26_1 | gene=TGME49_309930 | organism=Toxoplasma_gondii_ME49 | gene_product=melibiase subfamily protein | transcript_product=melibiase subfamily protein | location=TGME49_chrXI:909349-915530(-) | protein_length=982 | sequence_SO=chromosome | SO=protein_coding	16	12	0
TGME49_202572	ribophorin i protein	| transcript=TGME49_202572-t26_1 | gene=TGME49_202572 | organism=Toxoplasma_gondii_ME49 | gene_product=ribophorin i protein | transcript_product=ribophorin i protein | location=TGME49_chrVIIa:3207915-3216124(-) | protein_length=959 | sequence_SO=chromosome | SO=protein_coding	15	13	0
TGME49_269190	GAPDH2	| transcript=TGME49_269190-t26_1 | gene=TGME49_269190 | organism=Toxoplasma_gondii_ME49 | gene_product=glyceraldehyde-3-phosphate dehydrogenase GAPDH2 | transcript_product=glyceraldehyde-3-phosphate dehydrogenase GAPDH2 | location=TGME49_chrVIII:6003643-6007557(-) | protein_length=995 | sequence_SO=chromosome | SO=protein_coding	15	15	0
TGME49_269950	Hypothetical	| transcript=TGME49_269950-t26_1 | gene=TGME49_269950 | organism=Toxoplasma_gondii_ME49 | gene_product=hypothetical protein | transcript_product=hypothetical protein | location=TGME49_chrVIII:5503737-5507253(-) | protein_length=944 | sequence_SO=chromosome | SO=protein_coding	15	18	0
TGME49_275690	ClpB	| transcript=TGME49_275690-t26_1 | gene=TGME49_275690 | organism=Toxoplasma_gondii_ME49 | gene_product=ClpB, putative | transcript_product=ClpB, putative | location=TGME49_chrIII:268477-279998(+) | protein_length=1022 | sequence_SO=chromosome | SO=protein_coding	15	20	0
TGME49_290160	sortilin	| transcript=TGME49_290160-t26_1 | gene=TGME49_290160 | organism=Toxoplasma_gondii_ME49 | gene_product=sortilin, putative | transcript_product=sortilin, putative | location=TGME49_chrIX:3602604-3612365(-) | protein_length=1033 | sequence_SO=chromosome | SO=protein_coding	15	13	0
TGME49_308093	ROP32	| transcript=TGME49_308093-t26_1 | gene=TGME49_308093 | organism=Toxoplasma_gondii_ME49 | gene_product=rhoptry kinase family protein (incomplete catalytic triad) | transcript_product=rhoptry kinase family protein (incomplete catalytic triad) | location=TGME49_chrXII:571278-572894(-) | protein_length=538 | sequence_SO=chromosome | SO=protein_coding	15	13	0
TGME49_310780	GRA4	| transcript=TGME49_310780-t26_1 | gene=TGME49_310780 | organism=Toxoplasma_gondii_ME49 | gene_product=dense granule protein GRA4 | transcript_product=dense granule protein GRA4 | location=TGME49_chrXI:1589170-1590207(-) | protein_length=345 | sequence_SO=chromosome | SO=protein_coding	15	19	0
TGME49_221210	cyclophilin	| transcript=TGME49_221210-t26_1 | gene=TGME49_221210 | organism=Toxoplasma_gondii_ME49 | gene_product=cyclophilin | transcript_product=cyclophilin | location=TGME49_chrII:135770-137645(+) | protein_length=179 | sequence_SO=chromosome | SO=protein_coding	14	10	0
TGME49_224060	thioredoxin, putative	| transcript=TGME49_224060-t26_1 | gene=TGME49_224060 | organism=Toxoplasma_gondii_ME49 | gene_product=thioredoxin, putative | transcript_product=thioredoxin, putative | location=TGME49_chrX:3359090-3360958(-) | protein_length=622 | sequence_SO=chromosome | SO=protein_coding	14	7	0
TGME49_232180	UBA/TS-N domain containing protein	| transcript=TGME49_232180-t26_1 | gene=TGME49_232180 | organism=Toxoplasma_gondii_ME49 | gene_product=UBA/TS-N domain-containing protein | transcript_product=UBA/TS-N domain-containing protein | location=TGME49_chrVIII:1918534-1929172(-) | protein_length=1874 | sequence_SO=chromosome | SO=protein_coding	14	8	0
TGME49_233480	SRS29C	| transcript=TGME49_233480-t26_1 | gene=TGME49_233480 | organism=Toxoplasma_gondii_ME49 | gene_product=SAG-related sequence SRS29C | transcript_product=SAG-related sequence SRS29C | location=TGME49_chrVIII:2671322-2672440(+) | protein_length=372 | sequence_SO=chromosome | SO=protein_coding	14	18	0
TGME49_247350	hioredoxin domain-containing protein	| transcript=TGME49_247350-t26_1 | gene=TGME49_247350 | organism=Toxoplasma_gondii_ME49 | gene_product=thioredoxin domain-containing protein | transcript_product=thioredoxin domain-containing protein | location=TGME49_chrXII:3276227-3278343(-) | protein_length=312 | sequence_SO=chromosome | SO=protein_coding	14	12	0
TGME49_247520	Hypothetical	| transcript=TGME49_247520-t26_1 | gene=TGME49_247520 | organism=Toxoplasma_gondii_ME49 | gene_product=hypothetical protein | transcript_product=hypothetical protein | location=TGME49_chrXII:3391763-3392533(-) | protein_length=256 | sequence_SO=chromosome | SO=protein_coding	14	12	0
TGME49_252380	Hypothetical	| transcript=TGME49_252380-t26_1 | gene=TGME49_252380 | organism=Toxoplasma_gondii_ME49 | gene_product=hypothetical protein | transcript_product=hypothetical protein | location=TGME49_chrIII:528706-537564(-) | protein_length=1222 | sequence_SO=chromosome | SO=protein_coding	14	12	0
TGME49_260630	DnaJ family Sec63 protein	| transcript=TGME49_260630-t26_1 | gene=TGME49_260630 | organism=Toxoplasma_gondii_ME49 | gene_product=DnaJ family Sec63 protein | transcript_product=DnaJ family Sec63 protein | location=TGME49_chrVIIb:2106938-2113444(-) | protein_length=675 | sequence_SO=chromosome | SO=protein_coding	14	9	0
TGME49_263560	Hypothetical	| transcript=TGME49_263560-t26_1 | gene=TGME49_263560 | organism=Toxoplasma_gondii_ME49 | gene_product=hypothetical protein | transcript_product=hypothetical protein | location=TGME49_chrVIIb:476900-481566(-) | protein_length=544 | sequence_SO=chromosome | SO=protein_coding	14	9	0
TGME49_275440	GRA6	| transcript=TGME49_275440-t26_1 | gene=TGME49_275440 | organism=Toxoplasma_gondii_ME49 | gene_product=dense granule protein GRA6 | transcript_product=dense granule protein GRA6 | location=TGME49_chrX:7272453-7273127(-) | protein_length=224 | sequence_SO=chromosome | SO=protein_coding	14	12	0
TGME49_278830	glucose-6-phosphate dehdrogenase	| transcript=TGME49_278830-t26_1 | gene=TGME49_278830 | organism=Toxoplasma_gondii_ME49 | gene_product=glucose-6-phosphate 1-dehydrogenase | transcript_product=glucose-6-phosphate 1-dehydrogenase | location=TGME49_chrXII:5834301-5847457(+) | protein_length=878 | sequence_SO=chromosome | SO=protein_coding	14	16	0
TGME49_290700	GRA25	| transcript=TGME49_290700-t26_1 | gene=TGME49_290700 | organism=Toxoplasma_gondii_ME49 | gene_product=hypothetical protein | transcript_product=hypothetical protein | location=TGME49_chrIX:3850189-3851136(+) | protein_length=315 | sequence_SO=chromosome | SO=protein_coding	14	15	0
TGME49_309760	GRA55	| transcript=TGME49_309760-t26_1 | gene=TGME49_309760 | organism=Toxoplasma_gondii_ME49 | gene_product=hypothetical protein | transcript_product=hypothetical protein | location=TGME49_chrXI:792246-793193(-) | protein_length=315 | sequence_SO=chromosome | SO=protein_coding	14	17	0
TGME49_321680	Hypothetical	| transcript=TGME49_321680-t26_1 | gene=TGME49_321680 | organism=Toxoplasma_gondii_ME49 | gene_product=hypothetical protein | transcript_product=hypothetical protein | location=TGME49_chrIb:1639665-1643069(-) | protein_length=372 | sequence_SO=chromosome | SO=protein_coding	14	13	0
TGME49_228630	Hypothetical	| transcript=TGME49_228630-t26_1 | gene=TGME49_228630 | organism=Toxoplasma_gondii_ME49 | gene_product=hypothetical protein | transcript_product=hypothetical protein | location=TGME49_chrX:269462-272003(+) | protein_length=328 | sequence_SO=chromosome | SO=protein_coding	13	11	0
TGME49_263320	Hypothetical	| transcript=TGME49_263320-t26_1 | gene=TGME49_263320 | organism=Toxoplasma_gondii_ME49 | gene_product=hypothetical protein | transcript_product=hypothetical protein | location=TGME49_chrVIIb:638754-639965(-) | protein_length=403 | sequence_SO=chromosome | SO=protein_coding	13	11	0
TGME49_269885	Toxolysin1	| transcript=TGME49_269885-t26_1 | gene=TGME49_269885 | organism=Toxoplasma_gondii_ME49 | gene_product=rhoptry metalloprotease toxolysin TLN1 | transcript_product=rhoptry metalloprotease toxolysin TLN1 | location=TGME49_chrVIII:5564529-5572655(+) | protein_length=1645 | sequence_SO=chromosome | SO=protein_coding	13	11	0
TGME49_291960	ROP40	| transcript=TGME49_291960-t26_1 | gene=TGME49_291960 | organism=Toxoplasma_gondii_ME49 | gene_product=rhoptry kinase family protein ROP40 (incomplete catalytic triad) | transcript_product=rhoptry kinase family protein ROP40 (incomplete catalytic triad) | location=TGME49_chrIX:4435031-4438065(+) | protein_length=525 | sequence_SO=chromosome | SO=protein_coding	13	12	0
TGME49_310790	Hypothetical	| transcript=TGME49_310790-t26_1 | gene=TGME49_310790 | organism=Toxoplasma_gondii_ME49 | gene_product=hypothetical protein | transcript_product=hypothetical protein | location=TGME49_chrXI:1592976-1595007(+) | protein_length=219 | sequence_SO=chromosome | SO=protein_coding	13	12	0
TGME49_318525	Hypothetical	| transcript=TGME49_318525-t26_1 | gene=TGME49_318525 | organism=Toxoplasma_gondii_ME49 | gene_product=hypothetical protein | transcript_product=hypothetical protein | location=TGME49_chrIV:1250242-1260400(-) | protein_length=1796 | sequence_SO=chromosome | SO=protein_coding	13	7	0
TGME49_205250	ROP18	| transcript=TGME49_205250-t26_1 | gene=TGME49_205250 | organism=Toxoplasma_gondii_ME49 | gene_product=rhoptry protein ROP18 | transcript_product=rhoptry protein ROP18 | location=TGME49_chrVIIa:1514449-1516113(-) | protein_length=554 | sequence_SO=chromosome | SO=protein_coding	12	14	0
TGME49_205740	Hypothetical	| transcript=TGME49_205740-t26_1 | gene=TGME49_205740 | organism=Toxoplasma_gondii_ME49 | gene_product=hypothetical protein | transcript_product=hypothetical protein | location=TGME49_chrVIIa:1179955-1192576(-) | protein_length=1306 | sequence_SO=chromosome | SO=protein_coding	12	12	0
TGME49_215220	GRA22	| transcript=TGME49_215220-t26_1 | gene=TGME49_215220 | organism=Toxoplasma_gondii_ME49 | gene_product=hypothetical protein | transcript_product=hypothetical protein | location=TGME49_chrX:6825368-6827843(+) | protein_length=629 | sequence_SO=chromosome | SO=protein_coding	12	14	0
TGME49_218260	Histone H3.3	| transcript=TGME49_218260-t26_1 | gene=TGME49_218260 | organism=Toxoplasma_gondii_ME49 | gene_product=histone H3.3 | transcript_product=histone H3.3 | location=TGME49_chrXII:1637998-1638408(+) | protein_length=136 | sequence_SO=chromosome | SO=protein_coding	12	11	0
TGME49_224460	aminopeptidase N, putative	| transcript=TGME49_224460-t26_1 | gene=TGME49_224460 | organism=Toxoplasma_gondii_ME49 | gene_product=aminopeptidase n, putative | transcript_product=aminopeptidase n, putative | location=TGME49_chrX:3053388-3061374(+) | protein_length=970 | sequence_SO=chromosome | SO=protein_coding	12	7	0
TGME49_233460	SRS29B (SAG1)	| transcript=TGME49_233460-t26_1 | gene=TGME49_233460 | organism=Toxoplasma_gondii_ME49 | gene_product=SAG-related sequence SRS29B | transcript_product=SAG-related sequence SRS29B | location=TGME49_chrVIII:2664481-2665491(+) | protein_length=336 | sequence_SO=chromosome | SO=protein_coding	12	10	0
TGME49_236010	prenylcysteine oxidase	| transcript=TGME49_236010-t26_1 | gene=TGME49_236010 | organism=Toxoplasma_gondii_ME49 | gene_product=prenylcysteine oxidase | transcript_product=prenylcysteine oxidase | location=TGME49_chrX:5238973-5240808(-) | protein_length=611 | sequence_SO=chromosome | SO=protein_coding	12	10	0
TGME49_252360	ROP24	| transcript=TGME49_252360-t26_1 | gene=TGME49_252360 | organism=Toxoplasma_gondii_ME49 | gene_product=rhoptry kinase family protein ROP24 (incomplete catalytic triad) | transcript_product=rhoptry kinase family protein ROP24 (incomplete catalytic triad) | location=TGME49_chrIII:512499-514106(+) | protein_length=535 | sequence_SO=chromosome | SO=protein_coding	12	16	0
TGME49_252440	peptidase c13	| transcript=TGME49_252440-t26_1 | gene=TGME49_252440 | organism=Toxoplasma_gondii_ME49 | gene_product=peptidase c13 family protein | transcript_product=peptidase c13 family protein | location=TGME49_chrIII:574496-576310(-) | protein_length=604 | sequence_SO=chromosome | SO=protein_coding	12	7	0
TGME49_261240	Histone H3	| transcript=TGME49_261240-t26_1 | gene=TGME49_261240 | organism=Toxoplasma_gondii_ME49 | gene_product=histone H3 | transcript_product=histone H3 | location=TGME49_chrVIIb:1807943-1808353(+) | protein_length=136 | sequence_SO=chromosome | SO=protein_coding	12	11	0
TGME49_269450	Hypothetical	| transcript=TGME49_269450-t26_1 | gene=TGME49_269450 | organism=Toxoplasma_gondii_ME49 | gene_product=hypothetical protein | transcript_product=hypothetical protein | location=TGME49_chrVIII:5791621-5792673(-) | protein_length=350 | sequence_SO=chromosome | SO=protein_coding	12	3	0
TGME49_275470	GRA15	| transcript=TGME49_275470-t26_1 | gene=TGME49_275470 | organism=Toxoplasma_gondii_ME49 | gene_product=dense granule protein GRA15 | transcript_product=dense granule protein GRA15 | location=TGME49_chrX:7287059-7288711(+) | protein_length=550 | sequence_SO=chromosome | SO=protein_coding	12	14	0
TGME49_281980	phosphatidate cytidylyltransferase	| transcript=TGME49_281980-t26_1 | gene=TGME49_281980 | organism=Toxoplasma_gondii_ME49 | gene_product=phosphatidate cytidylyltransferase | transcript_product=phosphatidate cytidylyltransferase | location=TGME49_chrVIIa:4303342-4306548(-) | protein_length=1068 | sequence_SO=chromosome | SO=protein_coding	12	9	0
TGME49_289530	RPL19	| transcript=TGME49_289530-t26_1 | gene=TGME49_289530 | organism=Toxoplasma_gondii_ME49 | gene_product=ribosomal protein RPL19 | transcript_product=ribosomal protein RPL19 | location=TGME49_chrIX:3287726-3290280(-) | protein_length=187 | sequence_SO=chromosome | SO=protein_coding	12	12	0
TGME49_295110	ROP7	| transcript=TGME49_295110-t26_1 | gene=TGME49_295110 | organism=Toxoplasma_gondii_ME49 | gene_product=rhoptry protein ROP7 | transcript_product=rhoptry protein ROP7 | location=TGME49_chrIa:1409060-1410787(-) | protein_length=575 | sequence_SO=chromosome | SO=protein_coding	12	16	0
TGME49_304740	ROP35/WNG1	| transcript=TGME49_304740-t26_1 | gene=TGME49_304740 | organism=Toxoplasma_gondii_ME49 | gene_product=rhoptry kinase family protein ROP35 | transcript_product=rhoptry kinase family protein ROP35 | location=TGME49_chrVIIa:678262-681308(-) | protein_length=640 | sequence_SO=chromosome | SO=protein_coding	12	9	0
TGME49_308970	Hypothetical	| transcript=TGME49_308970-t26_1 | gene=TGME49_308970 | organism=Toxoplasma_gondii_ME49 | gene_product=hypothetical protein | transcript_product=hypothetical protein | location=TGME49_chrXI:410577-411605(+) | protein_length=342 | sequence_SO=chromosome | SO=protein_coding	12	15	0
contaminant_SPA1_STAAU		owl|P02976| IMMUNOGLOBULIN G BINDING PROTEIN A PRECURSOR (PROTEIN A). - STAPHYLOCOCCUS...	12	6	0
TGME49_218540	signal peptidase S15	| transcript=TGME49_218540-t26_1 | gene=TGME49_218540 | organism=Toxoplasma_gondii_ME49 | gene_product=peptidase S15, putative | transcript_product=peptidase S15, putative | location=TGME49_chrXII:1470393-1474197(-) | protein_length=412 | sequence_SO=chromosome | SO=protein_coding	11	9	0
TGME49_227280	GRA3	| transcript=TGME49_227280-t26_1 | gene=TGME49_227280 | organism=Toxoplasma_gondii_ME49 | gene_product=dense granule protein GRA3 | transcript_product=dense granule protein GRA3 | location=TGME49_chrX:1049243-1049905(-) | protein_length=220 | sequence_SO=chromosome | SO=protein_coding	11	10	0
TGME49_247195	MIC15	| transcript=TGME49_247195-t26_1 | gene=TGME49_247195 | organism=Toxoplasma_gondii_ME49 | gene_product=microneme protein MIC15 | transcript_product=microneme protein MIC15 | location=TGME49_chrXII:3145218-3175514(-) | protein_length=2924 | sequence_SO=chromosome | SO=protein_coding	11	7	0
TGME49_264440	signal recognition particle	| transcript=TGME49_264440-t26_1 | gene=TGME49_264440 | organism=Toxoplasma_gondii_ME49 | gene_product=signal recognition particle receptor beta subunit protein | transcript_product=signal recognition particle receptor beta subunit protein | location=TGME49_chrIX:2238489-2242366(-) | protein_length=347 | sequence_SO=chromosome | SO=protein_coding	11	9	0
TGME49_272660	Hypothetical Localizes to ER (MJ Gubbels)	| transcript=TGME49_272660-t26_1 | gene=TGME49_272660 | organism=Toxoplasma_gondii_ME49 | gene_product=hypothetical protein | transcript_product=hypothetical protein | location=TGME49_chrVIII:3811592-3813141(+) | protein_length=258 | sequence_SO=chromosome | SO=protein_coding	11	11	0
TGME49_275320	penicillin amidase	| transcript=TGME49_275320-t26_1 | gene=TGME49_275320 | organism=Toxoplasma_gondii_ME49 | gene_product=penicillin amidase | transcript_product=penicillin amidase | location=TGME49_chrX:7172828-7183606(+) | protein_length=1149 | sequence_SO=chromosome | SO=protein_coding	11	6	0
TGME49_295125	ROP4	| transcript=TGME49_295125-t26_1 | gene=TGME49_295125 | organism=Toxoplasma_gondii_ME49 | gene_product=rhoptry protein ROP4 | transcript_product=rhoptry protein ROP4 | location=TGME49_chrIa:1413184-1414491(-) | protein_length=382 | sequence_SO=chromosome | SO=protein_coding	11	11	0
TGME49_218240	IMC25	| transcript=TGME49_218240-t26_1 | gene=TGME49_218240 | organism=Toxoplasma_gondii_ME49 | gene_product=hypothetical protein | transcript_product=hypothetical protein | location=TGME49_chrXII:1652352-1656412(-) | protein_length=1246 | sequence_SO=chromosome | SO=protein_coding	10	10	0
TGME49_219320	acid phosphatase GAP50	| transcript=TGME49_219320-t26_1 | gene=TGME49_219320 | organism=Toxoplasma_gondii_ME49 | gene_product=acid phosphatase GAP50 | transcript_product=acid phosphatase GAP50 | location=TGME49_chrXII:969580-972474(-) | protein_length=431 | sequence_SO=chromosome | SO=protein_coding	10	8	0
TGME49_248810	nuclear factor NF7	| transcript=TGME49_248810-t26_1 | gene=TGME49_248810 | organism=Toxoplasma_gondii_ME49 | gene_product=nuclear factor NF7 | transcript_product=nuclear factor NF7 | location=TGME49_chrXII:4186912-4190953(+) | protein_length=497 | sequence_SO=chromosome | SO=protein_coding	10	10	0
TGME49_260520	CST6/GRA50	| transcript=TGME49_260520-t26_1 | gene=TGME49_260520 | organism=Toxoplasma_gondii_ME49 | gene_product=hypothetical protein | transcript_product=hypothetical protein | location=TGME49_chrVIIb:2190204-2192639(-) | protein_length=742 | sequence_SO=chromosome | SO=protein_coding	10	12	0
TGME49_264740	Hypothetical	| transcript=TGME49_264740-t26_1 | gene=TGME49_264740 | organism=Toxoplasma_gondii_ME49 | gene_product=hypothetical protein | transcript_product=hypothetical protein | location=TGME49_chrIX:2079474-2083440(-) | protein_length=878 | sequence_SO=chromosome | SO=protein_coding	10	11	0
TGME49_266960	beta tubulin	| transcript=TGME49_266960-t26_1 | gene=TGME49_266960 | organism=Toxoplasma_gondii_ME49 | gene_product=beta tubulin | transcript_product=beta tubulin | location=TGME49_chrIX:869327-871380(-) | protein_length=449 | sequence_SO=chromosome | SO=protein_coding	10	10	0
TGME49_275860	Hypothetical	| transcript=TGME49_275860-t26_1 | gene=TGME49_275860 | organism=Toxoplasma_gondii_ME49 | gene_product=hypothetical protein | transcript_product=hypothetical protein | location=TGME49_chrIII:181059-183237(+) | protein_length=383 | sequence_SO=chromosome | SO=protein_coding	10	5	0
TGME49_288360	tryptophanyl-tRNA-synthetase	| transcript=TGME49_288360-t26_1 | gene=TGME49_288360 | organism=Toxoplasma_gondii_ME49 | gene_product=tryptophanyl-tRNA synthetase (TrpRS2) | transcript_product=tryptophanyl-tRNA synthetase (TrpRS2) | location=TGME49_chrIX:2473710-2478137(+) | protein_length=689 | sequence_SO=chromosome | SO=protein_coding	10	7	0
TGME49_305610	Hypothetical	| transcript=TGME49_305610-t26_1 | gene=TGME49_305610 | organism=Toxoplasma_gondii_ME49 | gene_product=hypothetical protein | transcript_product=hypothetical protein | location=TGME49_chrIX:5500529-5505937(-) | protein_length=481 | sequence_SO=chromosome | SO=protein_coding	10	15	0
TGME49_306230	no SP, no transcriptomic	| transcript=TGME49_306230-t26_1 | gene=TGME49_306230 | organism=Toxoplasma_gondii_ME49 | gene_product=hypothetical protein | transcript_product=hypothetical protein | location=TGME49_chrIX:5848045-5863708(+) | protein_length=1146 | sequence_SO=chromosome | SO=protein_coding	10	11	0
TGME49_314810	ribosomal - RPL7	| transcript=TGME49_314810-t26_1 | gene=TGME49_314810 | organism=Toxoplasma_gondii_ME49 | gene_product=ribosomal protein RPL7 | transcript_product=ribosomal protein RPL7 | location=TGME49_chrXI:4309840-4313516(+) | protein_length=258 | sequence_SO=chromosome | SO=protein_coding	10	12	0
TGME49_202620	Hypothetical	| transcript=TGME49_202620-t26_1 | gene=TGME49_202620 | organism=Toxoplasma_gondii_ME49 | gene_product=hypothetical protein | transcript_product=hypothetical protein | location=TGME49_chrVIIa:3165122-3166114(-) | protein_length=330 | sequence_SO=chromosome | SO=protein_coding	9	10	0
TGME49_203220	DEAD/DEAH box helicase domain	| transcript=TGME49_203220-t26_1 | gene=TGME49_203220 | organism=Toxoplasma_gondii_ME49 | gene_product=DEAD/DEAH box helicase domain-containing protein | transcript_product=DEAD/DEAH box helicase domain-containing protein | location=TGME49_chrVIIa:2662935-2672115(+) | protein_length=1144 | sequence_SO=chromosome | SO=protein_coding	9	7	0
TGME49_203600	CST2/GRA47	| transcript=TGME49_203600-t26_1 | gene=TGME49_203600 | organism=Toxoplasma_gondii_ME49 | gene_product=hypothetical protein | transcript_product=hypothetical protein | location=TGME49_chrVIIa:2407865-2409184(-) | protein_length=439 | sequence_SO=chromosome | SO=protein_coding	9	7	0
TGME49_203970	dolichyl-diphosphooligosaccharide-protein glycosyltransferase	| transcript=TGME49_203970-t26_1 | gene=TGME49_203970 | organism=Toxoplasma_gondii_ME49 | gene_product=dolichyl-diphosphooligosaccharide--protein glycosyltransferase | transcript_product=dolichyl-diphosphooligosaccharide--protein glycosyltransferase | location=TGME49_chrVIIa:2076930-2084067(+) | protein_length=680 | sequence_SO=chromosome | SO=protein_coding	9	9	0
TGME49_219250	acetyltransferase, GNAT family protein	| transcript=TGME49_219250-t26_1 | gene=TGME49_219250 | organism=Toxoplasma_gondii_ME49 | gene_product=acetyltransferase, GNAT family protein | transcript_product=acetyltransferase, GNAT family protein | location=TGME49_chrXII:1036333-1041731(-) | protein_length=823 | sequence_SO=chromosome | SO=protein_coding	9	3	0
TGME49_240600	chaperonoin - cpn60	| transcript=TGME49_240600-t26_1 | gene=TGME49_240600 | organism=Toxoplasma_gondii_ME49 | gene_product=chaperonin cpn60, putative | transcript_product=chaperonin cpn60, putative | location=TGME49_chrVI:1335457-1339036(+) | protein_length=667 | sequence_SO=chromosome | SO=protein_coding	9	10	0
TGME49_249390	glutamate/leucine/phenylalanine/valine dehydrogenase family protein	| transcript=TGME49_249390-t26_1 | gene=TGME49_249390 | organism=Toxoplasma_gondii_ME49 | gene_product=glutamate/leucine/phenylalanine/valine dehydrogenase family protein | transcript_product=glutamate/leucine/phenylalanine/valine dehydrogenase family protein | location=TGME49_chrXII:4509664-4520160(+) | protein_length=1206 | sequence_SO=chromosome | SO=protein_coding	9	13	0
TGME49_254720	GRA8	| transcript=TGME49_254720-t26_1 | gene=TGME49_254720 | organism=Toxoplasma_gondii_ME49 | gene_product=dense granule protein GRA8 | transcript_product=dense granule protein GRA8 | location=TGME49_chrIII:1904580-1905389(+) | protein_length=269 | sequence_SO=chromosome | SO=protein_coding	9	11	0
TGME49_258458	Hypothetical	| transcript=TGME49_258458-t26_1 | gene=TGME49_258458 | organism=Toxoplasma_gondii_ME49 | gene_product=hypothetical protein | transcript_product=hypothetical protein | location=TGME49_chrVIIb:3408820-3410289(-) | protein_length=260 | sequence_SO=chromosome | SO=protein_coding	9	7	0
TGME49_277270	NTPAse II	| transcript=TGME49_277270-t26_1 | gene=TGME49_277270 | organism=Toxoplasma_gondii_ME49 | gene_product=NTPase II | transcript_product=NTPase II | location=TGME49_chrXII:6690019-6694742(-) | protein_length=333 | sequence_SO=chromosome | SO=protein_coding	9	8	0
TGME49_280380	poly(ADP-ribose) glycohydrolase	| transcript=TGME49_280380-t26_1 | gene=TGME49_280380 | organism=Toxoplasma_gondii_ME49 | gene_product=poly(ADP-ribose) glycohydrolase | transcript_product=poly(ADP-ribose) glycohydrolase | location=TGME49_chrVIIa:487434-489728(+) | protein_length=553 | sequence_SO=chromosome | SO=protein_coding	9	11	0
TGME49_282170	Hypothetical	| transcript=TGME49_282170-t26_1 | gene=TGME49_282170 | organism=Toxoplasma_gondii_ME49 | gene_product=hypothetical protein | transcript_product=hypothetical protein | location=TGME49_chrVIIa:4418212-4422201(-) | protein_length=575 | sequence_SO=chromosome | SO=protein_coding	9	8	0
TGME49_294250	WD domain, G-beta repeat-containing protein - KDEL	| transcript=TGME49_294250-t26_1 | gene=TGME49_294250 | organism=Toxoplasma_gondii_ME49 | gene_product=WD domain, G-beta repeat-containing protein | transcript_product=WD domain, G-beta repeat-containing protein | location=TGME49_chrIa:745336-753313(+) | protein_length=518 | sequence_SO=chromosome | SO=protein_coding	9	8	0
TGME49_308020	SRS57	| transcript=TGME49_308020-t26_1 | gene=TGME49_308020 | organism=Toxoplasma_gondii_ME49 | gene_product=SAG-related sequence SRS57 | transcript_product=SAG-related sequence SRS57 | location=TGME49_chrXII:510586-511743(-) | protein_length=385 | sequence_SO=chromosome | SO=protein_coding	9	10	0
TGME49_200360	Hypothetical	| transcript=TGME49_200360-t26_1 | gene=TGME49_200360 | organism=Toxoplasma_gondii_ME49 | gene_product=hypothetical protein | transcript_product=hypothetical protein | location=TGME49_chrVIII:6824629-6825189(+) | protein_length=186 | sequence_SO=chromosome | SO=protein_coding	8	6	0
TGME49_201130	ROP33	| transcript=TGME49_201130-t26_1 | gene=TGME49_201130 | organism=Toxoplasma_gondii_ME49 | gene_product=rhoptry kinase family protein ROP33 | transcript_product=rhoptry kinase family protein ROP33 | location=TGME49_chrVIIa:4021513-4024942(+) | protein_length=746 | sequence_SO=chromosome | SO=protein_coding	8	8	0
TGME49_208560	carrier superfamily protein	| transcript=TGME49_208560-t26_1 | gene=TGME49_208560 | organism=Toxoplasma_gondii_ME49 | gene_product=carrier superfamily protein | transcript_product=carrier superfamily protein | location=TGME49_chrIb:778066-783599(-) | protein_length=670 | sequence_SO=chromosome | SO=protein_coding	8	5	0
TGME49_210778	hemimethylated DNA binding domain-containing protein	| transcript=TGME49_210778-t26_1 | gene=TGME49_210778 | organism=Toxoplasma_gondii_ME49 | gene_product=hemimethylated DNA binding domain-containing protein | transcript_product=hemimethylated DNA binding domain-containing protein | location=TGME49_chrIV:2080697-2086790(+) | protein_length=609 | sequence_SO=chromosome | SO=protein_coding	8	5	0
TGME49_221380	alba 1 - transcriptional control protein	| transcript=TGME49_221380-t26_1 | gene=TGME49_221380 | organism=Toxoplasma_gondii_ME49 | gene_product=alba 1 | transcript_product=alba 1 | location=TGME49_chrII:298565-299912(-) | protein_length=247 | sequence_SO=chromosome | SO=protein_coding	8	8	0
TGME49_226072	Ser/Thr phosphotase	| transcript=TGME49_226072-t26_1 | gene=TGME49_226072 | organism=Toxoplasma_gondii_ME49 | gene_product=Ser/Thr phosphatase family protein | transcript_product=Ser/Thr phosphatase family protein | location=TGME49_chrX:1821260-1826751(-) | protein_length=810 | sequence_SO=chromosome | SO=protein_coding	8	7	0
TGME49_226690	Hypothetical	| transcript=TGME49_226690-t26_1 | gene=TGME49_226690 | organism=Toxoplasma_gondii_ME49 | gene_product=hypothetical protein | transcript_product=hypothetical protein | location=TGME49_chrX:1433385-1441187(+) | protein_length=1011 | sequence_SO=chromosome | SO=protein_coding	8	7	0
TGME49_229630	eIF2 kinase IF2K-A (incomplete catalytic triad)	| transcript=TGME49_229630-t26_1 | gene=TGME49_229630 | organism=Toxoplasma_gondii_ME49 | gene_product=eIF2 kinase IF2K-A (incomplete catalytic triad) | transcript_product=eIF2 kinase IF2K-A (incomplete catalytic triad) | location=TGME49_chrVIII:326501-345809(+) | protein_length=5072 | sequence_SO=chromosome | SO=protein_coding	8	9	0
TGME49_237150	Putative minor histocompatibility antigen h13	| transcript=TGME49_237150-t26_1 | gene=TGME49_237150 | organism=Toxoplasma_gondii_ME49 | gene_product=minor histocompatibility antigen h13, putative | transcript_product=minor histocompatibility antigen h13, putative | location=TGME49_chrX:5743077-5747724(-) | protein_length=417 | sequence_SO=chromosome | SO=protein_coding	8	6	0
TGME49_246580	Hypothetical	| transcript=TGME49_246580-t26_1 | gene=TGME49_246580 | organism=Toxoplasma_gondii_ME49 | gene_product=hypothetical protein | transcript_product=hypothetical protein | location=TGME49_chrXII:2863310-2866992(+) | protein_length=383 | sequence_SO=chromosome | SO=protein_coding	8	12	0
TGME49_248640	regulator of chromosome condensation (RCC1) repeat-containing protein - HERC2 E3 upbiquitin-protein ligase Localizes to Apical Dot (Eleonora Aquilini)	| transcript=TGME49_248640-t26_1 | gene=TGME49_248640 | organism=Toxoplasma_gondii_ME49 | gene_product=regulator of chromosome condensation (RCC1) repeat-containing protein | transcript_product=regulator of chromosome condensation (RCC1) repeat-containing protein | location=TGME49_chrXII:4042421-4065215(+) | protein_length=1761 | sequence_SO=chromosome | SO=protein_coding	8	9	0
TGME49_253370	RON4L1	| transcript=TGME49_253370-t26_1 | gene=TGME49_253370 | organism=Toxoplasma_gondii_ME49 | gene_product=hypothetical protein | transcript_product=hypothetical protein | location=TGME49_chrIII:880824-903021(+) | protein_length=1981 | sequence_SO=chromosome | SO=protein_coding	8	5	0
TGME49_258580	ROP17	| transcript=TGME49_258580-t26_1 | gene=TGME49_258580 | organism=Toxoplasma_gondii_ME49 | gene_product=rhoptry protein ROP17 | transcript_product=rhoptry protein ROP17 | location=TGME49_chrVIIb:3322124-3323950(-) | protein_length=608 | sequence_SO=chromosome | SO=protein_coding	8	6	0
TGME49_258770	polypeptide n-acetylgalactosaminyltransferase 12 (Tadakimi Tomita)	| transcript=TGME49_258770-t26_1 | gene=TGME49_258770 | organism=Toxoplasma_gondii_ME49 | gene_product=polypeptide n-acetylgalactosaminyltransferase 12, putative | transcript_product=polypeptide n-acetylgalactosaminyltransferase 12, putative | location=TGME49_chrVIIb:3194469-3201780(+) | protein_length=692 | sequence_SO=chromosome | SO=protein_coding	8	7	0
TGME49_258826	Hypothetical	| transcript=TGME49_258826-t26_1 | gene=TGME49_258826 | organism=Toxoplasma_gondii_ME49 | gene_product=hypothetical protein | transcript_product=hypothetical protein | location=TGME49_chrVIIb:3162547-3165591(+) | protein_length=1014 | sequence_SO=chromosome | SO=protein_coding	8	8	0
TGME49_270250	GRA1	| transcript=TGME49_270250-t26_1 | gene=TGME49_270250 | organism=Toxoplasma_gondii_ME49 | gene_product=dense granule protein GRA1 | transcript_product=dense granule protein GRA1 | location=TGME49_chrVIII:5310153-5310860(-) | protein_length=190 | sequence_SO=chromosome | SO=protein_coding	8	12	0
TGME49_291930	RNA recognition motif-containing protein	| transcript=TGME49_291930-t26_1 | gene=TGME49_291930 | organism=Toxoplasma_gondii_ME49 | gene_product=RNA recognition motif-containing protein | transcript_product=RNA recognition motif-containing protein | location=TGME49_chrIX:4405615-4411375(+) | protein_length=705 | sequence_SO=chromosome | SO=protein_coding	8	9	0
TGME49_293570	translocation protein sec62	| transcript=TGME49_293570-t26_1 | gene=TGME49_293570 | organism=Toxoplasma_gondii_ME49 | gene_product=translocation protein sec62, putative | transcript_product=translocation protein sec62, putative | location=TGME49_chrIa:422729-429247(-) | protein_length=390 | sequence_SO=chromosome | SO=protein_coding	8	8	0
TGME49_299110	cleft lip and palate transmembrane protein 1 (clptm1) protein	| transcript=TGME49_299110-t26_1 | gene=TGME49_299110 | organism=Toxoplasma_gondii_ME49 | gene_product=cleft lip and palate transmembrane protein 1 (clptm1) protein | transcript_product=cleft lip and palate transmembrane protein 1 (clptm1) protein | location=TGME49_chrIII:2170949-2178556(+) | protein_length=619 | sequence_SO=chromosome | SO=protein_coding	8	9	0
TGME49_308920	splicing factor U2AF protein	| transcript=TGME49_308920-t26_1 | gene=TGME49_308920 | organism=Toxoplasma_gondii_ME49 | gene_product=splicing factor U2AF protein | transcript_product=splicing factor U2AF protein | location=TGME49_chrXI:355769-362611(-) | protein_length=770 | sequence_SO=chromosome | SO=protein_coding	8	5	0
TGME49_310010	RON1	| transcript=TGME49_310010-t26_1 | gene=TGME49_310010 | organism=Toxoplasma_gondii_ME49 | gene_product=rhoptry neck protein RON1 | transcript_product=rhoptry neck protein RON1 | location=TGME49_chrXI:1006816-1012072(+) | protein_length=1158 | sequence_SO=chromosome | SO=protein_coding	8	8	0
TGME49_319850	splicing factor U2AF family SnRNP auxilary factor large subunit, RRM domain-containing protein	| transcript=TGME49_319850-t26_1 | gene=TGME49_319850 | organism=Toxoplasma_gondii_ME49 | gene_product=splicing factor U2AF family SnRNP auxilary factor large subunit, RRM domain-containing protein | transcript_product=splicing factor U2AF family SnRNP auxilary factor large subunit, RRM domain-containing protein | location=TGME49_chrIV:745952-748103(+) | protein_length=495 | sequence_SO=chromosom…	8	7	0
TGME49_203630	RPL44	| transcript=TGME49_203630-t26_1 | gene=TGME49_203630 | organism=Toxoplasma_gondii_ME49 | gene_product=ribosomal protein RPL44 | transcript_product=ribosomal protein RPL44 | location=TGME49_chrVIIa:2392791-2393820(-) | protein_length=105 | sequence_SO=chromosome | SO=protein_coding	7	5	0
TGME49_205240	cleft lip and palate transmembrane protein 1 (clptm1) protein	| transcript=TGME49_205240-t26_1 | gene=TGME49_205240 | organism=Toxoplasma_gondii_ME49 | gene_product=cleft lip and palate transmembrane protein 1 (clptm1) protein | transcript_product=cleft lip and palate transmembrane protein 1 (clptm1) protein | location=TGME49_chrVIIa:1516961-1526161(-) | protein_length=794 | sequence_SO=chromosome | SO=protein_coding	7	5	0
TGME49_211460	MYR4	| transcript=TGME49_211460-t26_1 | gene=TGME49_211460 | organism=Toxoplasma_gondii_ME49 | gene_product=hypothetical protein | transcript_product=hypothetical protein | location=TGME49_chrIV:1697186-1700134(+) | protein_length=982 | sequence_SO=chromosome | SO=protein_coding	7	8	0
TGME49_223900	Hypothetical	| transcript=TGME49_223900-t26_1 | gene=TGME49_223900 | organism=Toxoplasma_gondii_ME49 | gene_product=hypothetical protein | transcript_product=hypothetical protein | location=TGME49_chrX:3478897-3484969(+) | protein_length=996 | sequence_SO=chromosome | SO=protein_coding	7	6	0
TGME49_230940	Hypothetical	| transcript=TGME49_230940-t26_1 | gene=TGME49_230940 | organism=Toxoplasma_gondii_ME49 | gene_product=hypothetical protein | transcript_product=hypothetical protein | location=TGME49_chrVIII:1117337-1125001(+) | protein_length=1523 | sequence_SO=chromosome | SO=protein_coding	7	11	0
TGME49_237015	GRA43	| transcript=TGME49_237015-t26_1 | gene=TGME49_237015 | organism=Toxoplasma_gondii_ME49 | gene_product=hypothetical protein | transcript_product=hypothetical protein | location=TGME49_chrX:5673948-5674742(-) | protein_length=264 | sequence_SO=chromosome | SO=protein_coding	7	5	0
TGME49_240090	ROP34/WNG2	| transcript=TGME49_240090-t26_1 | gene=TGME49_240090 | organism=Toxoplasma_gondii_ME49 | gene_product=rhoptry kinase family protein ROP34, putative | transcript_product=rhoptry kinase family protein ROP34, putative | location=TGME49_chrVI:1057698-1060095(+) | protein_length=553 | sequence_SO=chromosome | SO=protein_coding	7	4	0
TGME49_246740	dynamitin	| transcript=TGME49_246740-t26_1 | gene=TGME49_246740 | organism=Toxoplasma_gondii_ME49 | gene_product=hypothetical protein | transcript_product=hypothetical protein | location=TGME49_chrXII:2955259-2960481(+) | protein_length=591 | sequence_SO=chromosome | SO=protein_coding	7	7	0
TGME49_248990	Hypothetical	| transcript=TGME49_248990-t26_1 | gene=TGME49_248990 | organism=Toxoplasma_gondii_ME49 | gene_product=hypothetical protein | transcript_product=hypothetical protein | location=TGME49_chrXII:4288915-4291649(+) | protein_length=719 | sequence_SO=chromosome | SO=protein_coding	7	7	0
TGME49_258462	Hypothetical	| transcript=TGME49_258462-t26_1 | gene=TGME49_258462 | organism=Toxoplasma_gondii_ME49 | gene_product=hypothetical protein | transcript_product=hypothetical protein | location=TGME49_chrVIIb:3407450-3408686(-) | protein_length=326 | sequence_SO=chromosome | SO=protein_coding	7	8	0
TGME49_267740	GRA48	| transcript=TGME49_267740-t26_1 | gene=TGME49_267740 | organism=Toxoplasma_gondii_ME49 | gene_product=hypothetical protein | transcript_product=hypothetical protein | location=TGME49_chrIX:395802-396824(+) | protein_length=340 | sequence_SO=chromosome | SO=protein_coding	7	6	0
TGME49_270220	Hypothetical	| transcript=TGME49_270220-t26_1 | gene=TGME49_270220 | organism=Toxoplasma_gondii_ME49 | gene_product=hypothetical protein | transcript_product=hypothetical protein | location=TGME49_chrVIII:5326644-5330962(+) | protein_length=1296 | sequence_SO=chromosome | SO=protein_coding	7	7	0
TGME49_272695	Hypothetical	| transcript=TGME49_272695-t26_1 | gene=TGME49_272695 | organism=Toxoplasma_gondii_ME49 | gene_product=hypothetical protein | transcript_product=hypothetical protein | location=TGME49_chrVIII:3787697-3793351(-) | protein_length=614 | sequence_SO=chromosome | SO=protein_coding	7	6	0
TGME49_273960	chaperonin - GroS protein	| transcript=TGME49_273960-t26_1 | gene=TGME49_273960 | organism=Toxoplasma_gondii_ME49 | gene_product=chaperonin GroS protein | transcript_product=chaperonin GroS protein | location=TGME49_chrVIII:3145280-3150095(+) | protein_length=374 | sequence_SO=chromosome | SO=protein_coding	7	3	0
TGME49_277240	NTPase I	| transcript=TGME49_277240-t26_1 | gene=TGME49_277240 | organism=Toxoplasma_gondii_ME49 | gene_product=NTPase I | transcript_product=NTPase I | location=TGME49_chrXII:6698797-6699406(-) | protein_length=203 | sequence_SO=chromosome | SO=protein_coding	7	6	0
TGME49_291630	Hypothetical	| transcript=TGME49_291630-t26_1 | gene=TGME49_291630 | organism=Toxoplasma_gondii_ME49 | gene_product=hypothetical protein | transcript_product=hypothetical protein | location=TGME49_chrIX:4305019-4305726(-) | protein_length=235 | sequence_SO=chromosome | SO=protein_coding	7	9	0
TGME49_299780	Hypothetical	| transcript=TGME49_299780-t26_1 | gene=TGME49_299780 | organism=Toxoplasma_gondii_ME49 | gene_product=hypothetical protein | transcript_product=hypothetical protein | location=TGME49_chrXII:350560-353508(-) | protein_length=545 | sequence_SO=chromosome | SO=protein_coding	7	6	0
TGME49_300200	histone H2AZ	| transcript=TGME49_300200-t26_1 | gene=TGME49_300200 | organism=Toxoplasma_gondii_ME49 | gene_product=histone H2AZ | transcript_product=histone H2AZ | location=TGME49_chrXII:160991-162730(-) | protein_length=155 | sequence_SO=chromosome | SO=protein_coding	7	5	0
TGME49_309590	ROP1	| transcript=TGME49_309590-t26_1 | gene=TGME49_309590 | organism=Toxoplasma_gondii_ME49 | gene_product=rhoptry protein ROP1 | transcript_product=rhoptry protein ROP1 | location=TGME49_chrXI:746156-747496(+) | protein_length=446 | sequence_SO=chromosome | SO=protein_coding	7	8	0
TGME49_312270	ROP13	| transcript=TGME49_312270-t26_1 | gene=TGME49_312270 | organism=Toxoplasma_gondii_ME49 | gene_product=rhoptry protein ROP13 | transcript_product=rhoptry protein ROP13 | location=TGME49_chrXI:2556369-2557571(-) | protein_length=400 | sequence_SO=chromosome | SO=protein_coding	7	4	0
TGME49_318160	Major Sperm Protein domain-containing protein	| transcript=TGME49_318160-t26_1 | gene=TGME49_318160 | organism=Toxoplasma_gondii_ME49 | gene_product=MSP (Major sperm protein) domain-containing protein | transcript_product=MSP (Major sperm protein) domain-containing protein | location=TGME49_chrIV:1518877-1519596(+) | protein_length=239 | sequence_SO=chromosome | SO=protein_coding	7	4	0
TGME49_321620	dynamin-related protein	| transcript=TGME49_321620-t26_1 | gene=TGME49_321620 | organism=Toxoplasma_gondii_ME49 | gene_product=dynamin-related protein DRPB | transcript_product=dynamin-related protein DRPB | location=TGME49_chrIb:1689989-1700172(+) | protein_length=860 | sequence_SO=chromosome | SO=protein_coding	7	4	0
TGME49_202010	Hypothetical	| transcript=TGME49_202010-t26_1 | gene=TGME49_202010 | organism=Toxoplasma_gondii_ME49 | gene_product=hypothetical protein | transcript_product=hypothetical protein | location=TGME49_chrVIIa:3709450-3712459(+) | protein_length=857 | sequence_SO=chromosome | SO=protein_coding	6	4	0
TGME49_211860	Hypothetical	| transcript=TGME49_211860-t26_1 | gene=TGME49_211860 | organism=Toxoplasma_gondii_ME49 | gene_product=hypothetical protein | transcript_product=hypothetical protein | location=TGME49_chrX:4160154-4162055(-) | protein_length=633 | sequence_SO=chromosome | SO=protein_coding	6	10	0
TGME49_214080	toxofilin	| transcript=TGME49_214080-t26_1 | gene=TGME49_214080 | organism=Toxoplasma_gondii_ME49 | gene_product=toxofilin | transcript_product=toxofilin | location=TGME49_chrX:6014213-6014944(+) | protein_length=243 | sequence_SO=chromosome | SO=protein_coding	6	5	0
TGME49_217540	RNA recognition motif-containing protein	| transcript=TGME49_217540-t26_1 | gene=TGME49_217540 | organism=Toxoplasma_gondii_ME49 | gene_product=RNA recognition motif-containing protein | transcript_product=RNA recognition motif-containing protein | location=TGME49_chrXII:1896588-1898504(-) | protein_length=351 | sequence_SO=chromosome | SO=protein_coding	6	7	0
TGME49_226960	phosphofructokinase PFKII	| transcript=TGME49_226960-t26_1 | gene=TGME49_226960 | organism=Toxoplasma_gondii_ME49 | gene_product=phosphofructokinase PFKII | transcript_product=phosphofructokinase PFKII | location=TGME49_chrX:1186611-1197026(-) | protein_length=1225 | sequence_SO=chromosome | SO=protein_coding	6	7	0
TGME49_230180	GRA24/TgBRADIN	| transcript=TGME49_230180-t26_1 | gene=TGME49_230180 | organism=Toxoplasma_gondii_ME49 | gene_product=hypothetical protein | transcript_product=hypothetical protein | location=TGME49_chrVIII:665846-670147(-) | protein_length=542 | sequence_SO=chromosome | SO=protein_coding	6	9	0
TGME49_230510	Hypothetical	| transcript=TGME49_230510-t26_1 | gene=TGME49_230510 | organism=Toxoplasma_gondii_ME49 | gene_product=hypothetical protein | transcript_product=hypothetical protein | location=TGME49_chrVIII:847363-848481(-) | protein_length=372 | sequence_SO=chromosome | SO=protein_coding	6	5	0
TGME49_235930	domain K-type RNA bidning	| transcript=TGME49_235930-t26_1 | gene=TGME49_235930 | organism=Toxoplasma_gondii_ME49 | gene_product=domain K- type RNA binding proteins family protein | transcript_product=domain K- type RNA binding proteins family protein | location=TGME49_chrX:5186654-5192433(+) | protein_length=570 | sequence_SO=chromosome | SO=protein_coding	6	5	0
TGME49_238010	ribosomal - RPL23A	| transcript=TGME49_238010-t26_1 | gene=TGME49_238010 | organism=Toxoplasma_gondii_ME49 | gene_product=ribosomal protein RPL23A | transcript_product=ribosomal protein RPL23A | location=TGME49_chrVI:9653-11746(+) | protein_length=167 | sequence_SO=chromosome | SO=protein_coding	6	4	0
TGME49_238100	Trasmembrane emp24 domain containing protein	| transcript=TGME49_238100-t26_1 | gene=TGME49_238100 | organism=Toxoplasma_gondii_ME49 | gene_product=transmembrane protein | transcript_product=transmembrane protein | location=TGME49_chrVI:64202-66661(-) | protein_length=240 | sequence_SO=chromosome | SO=protein_coding	6	6	0
TGME49_240280	S1/P1nuclease	| transcript=TGME49_240280-t26_1 | gene=TGME49_240280 | organism=Toxoplasma_gondii_ME49 | gene_product=S1/P1nuclease | transcript_product=S1/P1nuclease | location=TGME49_chrVI:1133292-1140691(-) | protein_length=439 | sequence_SO=chromosome | SO=protein_coding	6	5	0
TGME49_245670	PDH-E1Alpha	| transcript=TGME49_245670-t26_1 | gene=TGME49_245670 | organism=Toxoplasma_gondii_ME49 | gene_product=pyruvate dehydrogenase complex subunit PDH-E1Alpha | transcript_product=pyruvate dehydrogenase complex subunit PDH-E1Alpha | location=TGME49_chrXII:2459097-2463411(+) | protein_length=635 | sequence_SO=chromosome | SO=protein_coding	6	7	0
TGME49_249670	cathepsin B (rhoptry)	| transcript=TGME49_249670-t26_1 | gene=TGME49_249670 | organism=Toxoplasma_gondii_ME49 | gene_product=cathepsin B | transcript_product=cathepsin B | location=TGME49_chrXII:4722040-4727155(-) | protein_length=572 | sequence_SO=chromosome | SO=protein_coding	6	8	0
TGME49_250955	KRUF family protein	| transcript=TGME49_250955-t26_1 | gene=TGME49_250955 | organism=Toxoplasma_gondii_ME49 | gene_product=KRUF family protein | transcript_product=KRUF family protein | location=KE138874:7922-12634(+) | protein_length=831 | sequence_SO=supercontig | SO=protein_coding	6	6	0
TGME49_254000	GRA47	| transcript=TGME49_254000-t26_1 | gene=TGME49_254000 | organism=Toxoplasma_gondii_ME49 | gene_product=hypothetical protein | transcript_product=hypothetical protein | location=TGME49_chrIII:1393292-1394722(-) | protein_length=476 | sequence_SO=chromosome | SO=protein_coding	6	5	0
TGME49_254580	UDP-galactose transporter family protein	| transcript=TGME49_254580-t26_1 | gene=TGME49_254580 | organism=Toxoplasma_gondii_ME49 | gene_product=UDP-galactose transporter family protein | transcript_product=UDP-galactose transporter family protein | location=TGME49_chrIII:1847450-1849397(-) | protein_length=413 | sequence_SO=chromosome | SO=protein_coding	6	5	0
TGME49_262620	RNA recognition motif containing protein	| transcript=TGME49_262620-t26_1 | gene=TGME49_262620 | organism=Toxoplasma_gondii_ME49 | gene_product=RNA recognition motif-containing protein | transcript_product=RNA recognition motif-containing protein | location=TGME49_chrVIIb:1119507-1122427(+) | protein_length=293 | sequence_SO=chromosome | SO=protein_coding	6	7	0
TGME49_263220	ROP21	| transcript=TGME49_263220-t26_1 | gene=TGME49_263220 | organism=Toxoplasma_gondii_ME49 | gene_product=rhoptry kinase family protein ROP21 | transcript_product=rhoptry kinase family protein ROP21 | location=TGME49_chrVIIb:698492-705008(+) | protein_length=749 | sequence_SO=chromosome | SO=protein_coding	6	4	0
TGME49_269980	preprotein translocase SEc61	| transcript=TGME49_269980-t26_1 | gene=TGME49_269980 | organism=Toxoplasma_gondii_ME49 | gene_product=preprotein translocase Sec61, putative | transcript_product=preprotein translocase Sec61, putative | location=TGME49_chrVIII:5484256-5488792(-) | protein_length=473 | sequence_SO=chromosome | SO=protein_coding	6	7	0
TGME49_270640	RNA recongnition motif-containing protein	| transcript=TGME49_270640-t26_1 | gene=TGME49_270640 | organism=Toxoplasma_gondii_ME49 | gene_product=RNA recognition motif-containing protein | transcript_product=RNA recognition motif-containing protein | location=TGME49_chrVIII:5110114-5113253(+) | protein_length=208 | sequence_SO=chromosome | SO=protein_coding	6	6	0
TGME49_271760	seryl-tRNA synthetase	| transcript=TGME49_271760-t26_1 | gene=TGME49_271760 | organism=Toxoplasma_gondii_ME49 | gene_product=seryl-tRNA synthetase (SerRS2) | transcript_product=seryl-tRNA synthetase (SerRS2) | location=TGME49_chrVIII:4403600-4413113(-) | protein_length=853 | sequence_SO=chromosome | SO=protein_coding	6	6	0
TGME49_272460	Hypothetical	| transcript=TGME49_272460-t26_1 | gene=TGME49_272460 | organism=Toxoplasma_gondii_ME49 | gene_product=hypothetical protein | transcript_product=hypothetical protein | location=TGME49_chrVIII:3959119-3960669(-) | protein_length=516 | sequence_SO=chromosome | SO=protein_coding	6	5	0
TGME49_272910	T-complex protein 1 delta subunit	| transcript=TGME49_272910-t26_1 | gene=TGME49_272910 | organism=Toxoplasma_gondii_ME49 | gene_product=T-complex protein 1 delta subunit | transcript_product=T-complex protein 1 delta subunit | location=TGME49_chrVIII:3703587-3710903(+) | protein_length=542 | sequence_SO=chromosome | SO=protein_coding	6	5	0
TGME49_279100	MAF1a	| transcript=TGME49_279100-t26_1 | gene=TGME49_279100 | organism=Toxoplasma_gondii_ME49 | gene_product=hypothetical protein | transcript_product=hypothetical protein | location=TGME49_chrII:91398-93249(+) | protein_length=435 | sequence_SO=chromosome | SO=protein_coding	6	12	0
TGME49_280570	SRS35	| transcript=TGME49_280570-t26_1 | gene=TGME49_280570 | organism=Toxoplasma_gondii_ME49 | gene_product=SAG-related sequence SRS35A | transcript_product=SAG-related sequence SRS35A | location=TGME49_chrVIIa:293443-293961(-) | protein_length=172 | sequence_SO=chromosome | SO=protein_coding	6	6	0
TGME49_288500	FAD Malate-dehydrogenase (MDH-FAD)	| transcript=TGME49_288500-t26_1 | gene=TGME49_288500 | organism=Toxoplasma_gondii_ME49 | gene_product=FAD Malate-dehydrogenase (MDH-FAD) | transcript_product=FAD Malate-dehydrogenase (MDH-FAD) | location=TGME49_chrIX:2581064-2585255(-) | protein_length=550 | sequence_SO=chromosome | SO=protein_coding	6	2	0
TGME49_297880	GRA23	| transcript=TGME49_297880-t26_1 | gene=TGME49_297880 | organism=Toxoplasma_gondii_ME49 | gene_product=dense granule protein DG32 | transcript_product=dense granule protein DG32 | location=TGME49_chrII:2093540-2094542(-) | protein_length=219 | sequence_SO=chromosome | SO=protein_coding	6	7	0
TGME49_297900	Hypothetical	| transcript=TGME49_297900-t26_1 | gene=TGME49_297900 | organism=Toxoplasma_gondii_ME49 | gene_product=hypothetical protein | transcript_product=hypothetical protein | location=TGME49_chrII:2103772-2107812(+) | protein_length=763 | sequence_SO=chromosome | SO=protein_coding	6	5	0
TGME49_300380	endoplasmic reticulum oxidoreductin, putative	| transcript=TGME49_300380-t26_1 | gene=TGME49_300380 | organism=Toxoplasma_gondii_ME49 | gene_product=endoplasmic reticulum oxidoreductin, putative | transcript_product=endoplasmic reticulum oxidoreductin, putative | location=TGME49_chrXII:43167-47153(+) | protein_length=587 | sequence_SO=chromosome | SO=protein_coding	6	4	0
TGME49_301440	CDPK1	| transcript=TGME49_301440-t26_1 | gene=TGME49_301440 | organism=Toxoplasma_gondii_ME49 | gene_product=calcium-dependent protein kinase CDPK1 | transcript_product=calcium-dependent protein kinase CDPK1 | location=TGME49_chrIV:2480948-2486303(+) | protein_length=582 | sequence_SO=chromosome | SO=protein_coding	6	5	0
TGME49_306030	glutathione s-transferase, n-terminal domain containing protein	| transcript=TGME49_306030-t26_1 | gene=TGME49_306030 | organism=Toxoplasma_gondii_ME49 | gene_product=glutathione s-transferase, n-terminal domain containing protein | transcript_product=glutathione s-transferase, n-terminal domain containing protein | location=TGME49_chrIX:5757516-5763619(-) | protein_length=333 | sequence_SO=chromosome | SO=protein_coding	6	5	0
TGME49_310430	Endoplasmin/HSP90	| transcript=TGME49_310430-t26_1 | gene=TGME49_310430 | organism=Toxoplasma_gondii_ME49 | gene_product=Hsp90 domain-containing protein | transcript_product=Hsp90 domain-containing protein | location=TGME49_chrXI:1332607-1339835(+) | protein_length=1100 | sequence_SO=chromosome | SO=protein_coding	6	5	0
TGME49_312330	Hypothetical	| transcript=TGME49_312330-t26_1 | gene=TGME49_312330 | organism=Toxoplasma_gondii_ME49 | gene_product=hypothetical protein | transcript_product=hypothetical protein | location=TGME49_chrXI:2602163-2617231(-) | protein_length=1892 | sequence_SO=chromosome | SO=protein_coding	6	6	0
TGME49_318440	helicase associated domain (ha2) protein	| transcript=TGME49_318440-t26_1 | gene=TGME49_318440 | organism=Toxoplasma_gondii_ME49 | gene_product=helicase associated domain (ha2) protein | transcript_product=helicase associated domain (ha2) protein | location=TGME49_chrIV:1321898-1335258(-) | protein_length=2234 | sequence_SO=chromosome | SO=protein_coding	6	7	0
TGME49_318730	glycosyl transferase	| transcript=TGME49_318730-t26_1 | gene=TGME49_318730 | organism=Toxoplasma_gondii_ME49 | gene_product=glycosyl transferase | transcript_product=glycosyl transferase | location=TGME49_chrIV:1115084-1118559(-) | protein_length=635 | sequence_SO=chromosome | SO=protein_coding	6	4	0
contaminant_KERATIN19	KERATIN	no description	6	5	0
TGME49_201780	MIC2	| transcript=TGME49_201780-t26_1 | gene=TGME49_201780 | organism=Toxoplasma_gondii_ME49 | gene_product=microneme protein MIC2 | transcript_product=microneme protein MIC2 | location=TGME49_chrVIIa:3794121-3797385(-) | protein_length=769 | sequence_SO=chromosome | SO=protein_coding	5	4	0
TGME49_202940	Hypothetical	| transcript=TGME49_202940-t26_1 | gene=TGME49_202940 | organism=Toxoplasma_gondii_ME49 | gene_product=hypothetical protein | transcript_product=hypothetical protein | location=TGME49_chrVIIa:2937496-2938659(-) | protein_length=387 | sequence_SO=chromosome | SO=protein_coding	5	5	0
TGME49_212260	Sjogren/scleroderma autoantigen paralogue	| transcript=TGME49_212260-t26_1 | gene=TGME49_212260 | organism=Toxoplasma_gondii_ME49 | gene_product=Sjogren's syndrome/scleroderma autoantigen 1 (Autoantigen p27) protein | transcript_product=Sjogren's syndrome/scleroderma autoantigen 1 (Autoantigen p27) protein | location=TGME49_chrX:3953197-3957033(-) | protein_length=351 | sequence_SO=chromosome | SO=protein_coding	5	3	0
TGME49_215775	ROP8	| transcript=TGME49_215775-t26_1 | gene=TGME49_215775 | organism=Toxoplasma_gondii_ME49 | gene_product=rhoptry protein ROP8 | transcript_product=rhoptry protein ROP8 | location=TGME49_chrX:7152824-7154551(+) | protein_length=575 | sequence_SO=chromosome | SO=protein_coding	5	3	0
TGME49_215785	ROP2a	| transcript=TGME49_215785-t26_1 | gene=TGME49_215785 | organism=Toxoplasma_gondii_ME49 | gene_product=rhoptry protein ROP2A | transcript_product=rhoptry protein ROP2A | location=TGME49_chrX:7156744-7158043(+) | protein_length=433 | sequence_SO=chromosome | SO=protein_coding	5	5	0
TGME49_216670	FUSE-binding protein 2 / KH-type splicing regulatory protein	| transcript=TGME49_216670-t26_1 | gene=TGME49_216670 | organism=Toxoplasma_gondii_ME49 | gene_product=FUSE-binding protein 2 / KH-type splicing regulatory protein | transcript_product=FUSE-binding protein 2 / KH-type splicing regulatory protein | location=TGME49_chrXI:5971686-5975725(-) | protein_length=941 | sequence_SO=chromosome | SO=protein_coding	5	0	0
TGME49_216720	Hypothetical	| transcript=TGME49_216720-t26_1 | gene=TGME49_216720 | organism=Toxoplasma_gondii_ME49 | gene_product=hypothetical protein | transcript_product=hypothetical protein | location=TGME49_chrXI:5945248-5945799(+) | protein_length=183 | sequence_SO=chromosome | SO=protein_coding	5	4	0
TGME49_217740	3-ketoacyl-(acyl-carrier-protein) reductase	| transcript=TGME49_217740-t26_1 | gene=TGME49_217740 | organism=Toxoplasma_gondii_ME49 | gene_product=3-ketoacyl-(acyl-carrier-protein) reductase | transcript_product=3-ketoacyl-(acyl-carrier-protein) reductase | location=TGME49_chrXII:2086018-2089750(+) | protein_length=376 | sequence_SO=chromosome | SO=protein_coding	5	3	0
TGME49_217890	alkyl hydroperoxide reductase/ Thiol specific antioxidant/ Mal allergen, putative	| transcript=TGME49_217890-t26_1 | gene=TGME49_217890 | organism=Toxoplasma_gondii_ME49 | gene_product=alkyl hydroperoxide reductase/ Thiol specific antioxidant/ Mal allergen, putative | transcript_product=alkyl hydroperoxide reductase/ Thiol specific antioxidant/ Mal allergen, putative | location=TGME49_chrXII:2204505-2205095(-) | protein_length=196 | sequence_SO=chromosome | SO=protein_coding	5	5	0
TGME49_225160	Hypothetical	| transcript=TGME49_225160-t26_1 | gene=TGME49_225160 | organism=Toxoplasma_gondii_ME49 | gene_product=hypothetical protein | transcript_product=hypothetical protein | location=TGME49_chrX:2445343-2446548(+) | protein_length=401 | sequence_SO=chromosome | SO=protein_coding	5	4	0
TGME49_226730	aconitate hydratase ACN/IRP	| transcript=TGME49_226730-t26_1 | gene=TGME49_226730 | organism=Toxoplasma_gondii_ME49 | gene_product=aconitate hydratase ACN/IRP | transcript_product=aconitate hydratase ACN/IRP | location=TGME49_chrX:1401179-1408350(-) | protein_length=1055 | sequence_SO=chromosome | SO=protein_coding	5	9	0
TGME49_227810	ROP11	| transcript=TGME49_227810-t26_1 | gene=TGME49_227810 | organism=Toxoplasma_gondii_ME49 | gene_product=rhoptry kinase family protein ROP11 (incomplete catalytic triad) | transcript_product=rhoptry kinase family protein ROP11 (incomplete catalytic triad) | location=TGME49_chrX:805942-807519(+) | protein_length=525 | sequence_SO=chromosome | SO=protein_coding	5	4	0
TGME49_230420	sarco/endoplasmic reticulum Ca2+-ATPase	| transcript=TGME49_230420-t26_1 | gene=TGME49_230420 | organism=Toxoplasma_gondii_ME49 | gene_product=sarco/endoplasmic reticulum Ca2+-ATPase | transcript_product=sarco/endoplasmic reticulum Ca2+-ATPase | location=TGME49_chrVIII:763904-776922(+) | protein_length=1093 | sequence_SO=chromosome | SO=protein_coding	5	4	0
TGME49_233500	triose-phosphate isomerase TPI-II	| transcript=TGME49_233500-t26_1 | gene=TGME49_233500 | organism=Toxoplasma_gondii_ME49 | gene_product=triose-phosphate isomerase TPI-II | transcript_product=triose-phosphate isomerase TPI-II | location=TGME49_chrVIII:2682616-2687436(-) | protein_length=375 | sequence_SO=chromosome | SO=protein_coding	5	7	0
TGME49_237230	MYR3	| transcript=TGME49_237230-t26_1 | gene=TGME49_237230 | organism=Toxoplasma_gondii_ME49 | gene_product=hypothetical protein | transcript_product=hypothetical protein | location=TGME49_chrX:5799313-5800930(-) | protein_length=213 | sequence_SO=chromosome | SO=protein_coding	5	3	0
TGME49_237500	TgPPM3A	| transcript=TGME49_237500-t26_1 | gene=TGME49_237500 | organism=Toxoplasma_gondii_ME49 | gene_product=protein phosphatase 2C domain-containing protein | transcript_product=protein phosphatase 2C domain-containing protein | location=TGME49_chrX:5922423-5930892(+) | protein_length=909 | sequence_SO=chromosome | SO=protein_coding	5	7	0
TGME49_239010	TEEGR/HCE1	| transcript=TGME49_239010-t26_1 | gene=TGME49_239010 | organism=Toxoplasma_gondii_ME49 | gene_product=hypothetical protein | transcript_product=hypothetical protein | location=TGME49_chrVI:391971-394289(-) | protein_length=772 | sequence_SO=chromosome | SO=protein_coding	5	5	0
TGME49_243730	ROP9	| transcript=TGME49_243730-t26_1 | gene=TGME49_243730 | organism=Toxoplasma_gondii_ME49 | gene_product=rhoptry protein ROP9 | transcript_product=rhoptry protein ROP9 | location=TGME49_chrVI:2819522-2822066(+) | protein_length=353 | sequence_SO=chromosome | SO=protein_coding	5	5	0
TGME49_247470	nucleolar protein, putative	| transcript=TGME49_247470-t26_1 | gene=TGME49_247470 | organism=Toxoplasma_gondii_ME49 | gene_product=nucleolar protein, putative | transcript_product=nucleolar protein, putative | location=TGME49_chrXII:3359532-3363829(+) | protein_length=536 | sequence_SO=chromosome | SO=protein_coding	5	2	0
TGME49_248140	Hypothetical	| transcript=TGME49_248140-t26_1 | gene=TGME49_248140 | organism=Toxoplasma_gondii_ME49 | gene_product=hypothetical protein | transcript_product=hypothetical protein | location=TGME49_chrXII:3687213-3689537(-) | protein_length=518 | sequence_SO=chromosome | SO=protein_coding	5	3	0
TGME49_248880	GTPase - RAB7	| transcript=TGME49_248880-t26_1 | gene=TGME49_248880 | organism=Toxoplasma_gondii_ME49 | gene_product=GTPase RAB7 | transcript_product=GTPase RAB7 | location=TGME49_chrXII:4237138-4242327(-) | protein_length=432 | sequence_SO=chromosome | SO=protein_coding	5	4	0
TGME49_252065	KRUF family protein	| transcript=TGME49_252065-t26_1 | gene=TGME49_252065 | organism=Toxoplasma_gondii_ME49 | gene_product=KRUF family protein | transcript_product=KRUF family protein | location=TGME49_chrIII:367580-371015(-) | protein_length=743 | sequence_SO=chromosome | SO=protein_coding	5	6	0
TGME49_254490	SEL1 repeat-containing protein	| transcript=TGME49_254490-t26_1 | gene=TGME49_254490 | organism=Toxoplasma_gondii_ME49 | gene_product=Sel1 repeat-containing protein | transcript_product=Sel1 repeat-containing protein | location=TGME49_chrIII:1773058-1787707(+) | protein_length=1519 | sequence_SO=chromosome | SO=protein_coding	5	5	0
TGME49_262690	ribosomal - RPL27	| transcript=TGME49_262690-t26_1 | gene=TGME49_262690 | organism=Toxoplasma_gondii_ME49 | gene_product=ribosomal protein RPL27 | transcript_product=ribosomal protein RPL27 | location=TGME49_chrVIIb:1080134-1081836(+) | protein_length=146 | sequence_SO=chromosome | SO=protein_coding	5	5	0
TGME49_262730	ROP16	| transcript=TGME49_262730-t26_1 | gene=TGME49_262730 | organism=Toxoplasma_gondii_ME49 | gene_product=rhoptry protein ROP16 | transcript_product=rhoptry protein ROP16 | location=TGME49_chrVIIb:1054210-1056333(-) | protein_length=707 | sequence_SO=chromosome | SO=protein_coding	5	4	0
TGME49_271888	3-ketoacyl-CoA reductase, putative	| transcript=TGME49_271888-t26_1 | gene=TGME49_271888 | organism=Toxoplasma_gondii_ME49 | gene_product=3-ketoacyl-CoA reductase, putative | transcript_product=3-ketoacyl-CoA reductase, putative | location=TGME49_chrVIII:4297823-4302700(-) | protein_length=342 | sequence_SO=chromosome | SO=protein_coding	5	6	0
TGME49_285870	SRS20A	| transcript=TGME49_285870-t26_1 | gene=TGME49_285870 | organism=Toxoplasma_gondii_ME49 | gene_product=SAG-related sequence SRS20A | transcript_product=SAG-related sequence SRS20A | location=TGME49_chrV:2160425-2162327(-) | protein_length=328 | sequence_SO=chromosome | SO=protein_coding	5	3	0
TGME49_290970	8-amino-7-oxononanoate synthase	| transcript=TGME49_290970-t26_1 | gene=TGME49_290970 | organism=Toxoplasma_gondii_ME49 | gene_product=8-amino-7-oxononanoate synthase | transcript_product=8-amino-7-oxononanoate synthase | location=TGME49_chrIX:4003148-4005052(-) | protein_length=577 | sequence_SO=chromosome | SO=protein_coding	5	3	0
TGME49_291890	MIC1	| transcript=TGME49_291890-t26_1 | gene=TGME49_291890 | organism=Toxoplasma_gondii_ME49 | gene_product=microneme protein MIC1 | transcript_product=microneme protein MIC1 | location=TGME49_chrIX:4394433-4396776(-) | protein_length=456 | sequence_SO=chromosome | SO=protein_coding	5	2	0
TGME49_300060	signal peptidase subunit protein	| transcript=TGME49_300060-t26_1 | gene=TGME49_300060 | organism=Toxoplasma_gondii_ME49 | gene_product=signal peptidase subunit protein | transcript_product=signal peptidase subunit protein | location=TGME49_chrXII:234118-235058(-) | protein_length=175 | sequence_SO=chromosome | SO=protein_coding	5	6	0
TGME49_305850	RNA recognition motif-containing protein	| transcript=TGME49_305850-t26_1 | gene=TGME49_305850 | organism=Toxoplasma_gondii_ME49 | gene_product=RNA recognition motif-containing protein | transcript_product=RNA recognition motif-containing protein | location=TGME49_chrIX:5619756-5623872(-) | protein_length=372 | sequence_SO=chromosome | SO=protein_coding	5	7	0
TGME49_309210	peroxiredoxin 6, putative	| transcript=TGME49_309210-t26_1 | gene=TGME49_309210 | organism=Toxoplasma_gondii_ME49 | gene_product=peroxiredoxin 6, putative | transcript_product=peroxiredoxin 6, putative | location=TGME49_chrXI:559160-562038(-) | protein_length=402 | sequence_SO=chromosome | SO=protein_coding	5	3	0
TGME49_312050	small GTPase - Rab2	| transcript=TGME49_312050-t26_1 | gene=TGME49_312050 | organism=Toxoplasma_gondii_ME49 | gene_product=small GTPase Rab2, putative | transcript_product=small GTPase Rab2, putative | location=TGME49_chrXI:2396761-2401237(+) | protein_length=214 | sequence_SO=chromosome | SO=protein_coding	5	7	0
TGME49_312630	anonymous antigen-1, putative	| transcript=TGME49_312630-t26_1 | gene=TGME49_312630 | organism=Toxoplasma_gondii_ME49 | gene_product=anonymous antigen-1, putative | transcript_product=anonymous antigen-1, putative | location=TGME49_chrXI:2841095-2858527(-) | protein_length=2639 | sequence_SO=chromosome | SO=protein_coding	5	4	0
TGME49_315320	SRS52A	| transcript=TGME49_315320-t26_1 | gene=TGME49_315320 | organism=Toxoplasma_gondii_ME49 | gene_product=SAG-related sequence SRS52A | transcript_product=SAG-related sequence SRS52A | location=TGME49_chrXI:4647664-4649068(+) | protein_length=329 | sequence_SO=chromosome | SO=protein_coding	5	5	0
TGME49_315610	Hypothetical	| transcript=TGME49_315610-t26_1 | gene=TGME49_315610 | organism=Toxoplasma_gondii_ME49 | gene_product=hypothetical protein | transcript_product=hypothetical protein | location=TGME49_chrXI:4855798-4856274(+) | protein_length=158 | sequence_SO=chromosome | SO=protein_coding	5	3	0
TGME49_319300	Hypothetical	| transcript=TGME49_319300-t26_1 | gene=TGME49_319300 | organism=Toxoplasma_gondii_ME49 | gene_product=hypothetical protein | transcript_product=hypothetical protein | location=TGME49_chrIV:1073088-1079597(-) | protein_length=1011 | sequence_SO=chromosome | SO=protein_coding	5	8	0
TGME49_209600	Hypothetical	| transcript=TGME49_209600-t26_1 | gene=TGME49_209600 | organism=Toxoplasma_gondii_ME49 | gene_product=hypothetical protein | transcript_product=hypothetical protein | location=TGME49_chrIb:1356941-1358765(-) | protein_length=451 | sequence_SO=chromosome | SO=protein_coding	4	4	0
TGME49_211290	ROP15	| transcript=TGME49_211290-t26_1 | gene=TGME49_211290 | organism=Toxoplasma_gondii_ME49 | gene_product=rhoptry protein ROP15 | transcript_product=rhoptry protein ROP15 | location=TGME49_chrIV:1850723-1853193(-) | protein_length=333 | sequence_SO=chromosome | SO=protein_coding	4	4	0
TGME49_213880	Hypothetical	| transcript=TGME49_213880-t26_1 | gene=TGME49_213880 | organism=Toxoplasma_gondii_ME49 | gene_product=hypothetical protein | transcript_product=hypothetical protein | location=TGME49_chrV:1400442-1401026(+) | protein_length=194 | sequence_SO=chromosome | SO=protein_coding	4	0	0
TGME49_214090	signal peptidase	| transcript=TGME49_214090-t26_1 | gene=TGME49_214090 | organism=Toxoplasma_gondii_ME49 | gene_product=signal peptidase | transcript_product=signal peptidase | location=TGME49_chrX:6018231-6030876(+) | protein_length=1859 | sequence_SO=chromosome | SO=protein_coding	4	2	0
TGME49_214940	M2AP	| transcript=TGME49_214940-t26_1 | gene=TGME49_214940 | organism=Toxoplasma_gondii_ME49 | gene_product=MIC2-associated protein M2AP | transcript_product=MIC2-associated protein M2AP | location=TGME49_chrX:6604937-6607122(+) | protein_length=330 | sequence_SO=chromosome | SO=protein_coding	4	4	0
TGME49_219810	GRA40	| transcript=TGME49_219810-t26_1 | gene=TGME49_219810 | organism=Toxoplasma_gondii_ME49 | gene_product=hypothetical protein | transcript_product=hypothetical protein | location=TGME49_chrXII:629022-635109(-) | protein_length=966 | sequence_SO=chromosome | SO=protein_coding	4	6	0
TGME49_220890	Hypothetical	| transcript=TGME49_220890-t26_1 | gene=TGME49_220890 | organism=Toxoplasma_gondii_ME49 | gene_product=hypothetical protein | transcript_product=hypothetical protein | location=TGME49_chrII:38762-41471(-) | protein_length=454 | sequence_SO=chromosome | SO=protein_coding	4	3	0
TGME49_222220	IMC7	| transcript=TGME49_222220-t26_1 | gene=TGME49_222220 | organism=Toxoplasma_gondii_ME49 | gene_product=alveolin domain containing intermediate filament IMC7 | transcript_product=alveolin domain containing intermediate filament IMC7 | location=TGME49_chrII:966861-970350(+) | protein_length=429 | sequence_SO=chromosome | SO=protein_coding	4	4	0
TGME49_222900	phosphoserine phosphatase	| transcript=TGME49_222900-t26_1 | gene=TGME49_222900 | organism=Toxoplasma_gondii_ME49 | gene_product=phosphoserine phosphatase | transcript_product=phosphoserine phosphatase | location=TGME49_chrII:1285224-1301978(-) | protein_length=1757 | sequence_SO=chromosome | SO=protein_coding	4	2	0
TGME49_226400	LipA - apicoplast	| transcript=TGME49_226400-t26_1 | gene=TGME49_226400 | organism=Toxoplasma_gondii_ME49 | gene_product=lipoic acid synthase LIPA | transcript_product=lipoic acid synthase LIPA | location=TGME49_chrX:1660162-1663536(-) | protein_length=543 | sequence_SO=chromosome | SO=protein_coding	4	5	0
TGME49_227030	Hypothetical	| transcript=TGME49_227030-t26_1 | gene=TGME49_227030 | organism=Toxoplasma_gondii_ME49 | gene_product=hypothetical protein | transcript_product=hypothetical protein | location=TGME49_chrX:1129103-1130675(+) | protein_length=170 | sequence_SO=chromosome | SO=protein_coding	4	0	0
TGME49_232350	LDH1	| transcript=TGME49_232350-t26_1 | gene=TGME49_232350 | organism=Toxoplasma_gondii_ME49 | gene_product=lactate dehydrogenase LDH1 | transcript_product=lactate dehydrogenase LDH1 | location=TGME49_chrVIII:2028207-2029734(+) | protein_length=329 | sequence_SO=chromosome | SO=protein_coding	4	3	0
TGME49_236040	fructose-1,6-bisphosphate aldolase	| transcript=TGME49_236040-t26_1 | gene=TGME49_236040 | organism=Toxoplasma_gondii_ME49 | gene_product=fructose-1,6-bisphosphate aldolase | transcript_product=fructose-1,6-bisphosphate aldolase | location=TGME49_chrX:5250532-5252570(+) | protein_length=433 | sequence_SO=chromosome | SO=protein_coding	4	5	0
TGME49_236890	GRA37	| transcript=TGME49_236890-t26_1 | gene=TGME49_236890 | organism=Toxoplasma_gondii_ME49 | gene_product=hypothetical protein | transcript_product=hypothetical protein | location=TGME49_chrX:5564950-5565970(-) | protein_length=218 | sequence_SO=chromosome | SO=protein_coding	4	4	0
TGME49_237250	Hypothetical	| transcript=TGME49_237250-t26_1 | gene=TGME49_237250 | organism=Toxoplasma_gondii_ME49 | gene_product=hypothetical protein | transcript_product=hypothetical protein | location=TGME49_chrX:5808296-5810442(+) | protein_length=259 | sequence_SO=chromosome | SO=protein_coding	4	7	0
TGME49_238140	Hypothetical	| transcript=TGME49_238140-t26_1 | gene=TGME49_238140 | organism=Toxoplasma_gondii_ME49 | gene_product=hypothetical protein | transcript_product=hypothetical protein | location=TGME49_chrVI:78435-86777(-) | protein_length=856 | sequence_SO=chromosome | SO=protein_coding	4	2	0
TGME49_239490	dehydrogenase E1 component family protein	| transcript=TGME49_239490-t26_1 | gene=TGME49_239490 | organism=Toxoplasma_gondii_ME49 | gene_product=dehydrogenase E1 component family protein | transcript_product=dehydrogenase E1 component family protein | location=TGME49_chrVI:712436-718257(-) | protein_length=571 | sequence_SO=chromosome | SO=protein_coding	4	3	0
TGME49_244200	2-oxoglutarate dehydrogenase e1 component, mitochondrial precursor, putative	| transcript=TGME49_244200-t26_1 | gene=TGME49_244200 | organism=Toxoplasma_gondii_ME49 | gene_product=2-oxoglutarate dehydrogenase e1 component, mitochondrial precursor, putative | transcript_product=2-oxoglutarate dehydrogenase e1 component, mitochondrial precursor, putative | location=TGME49_chrVI:3107717-3115170(-) | protein_length=1116 | sequence_SO=chromosome | SO=protein_coding	4	5	0
TGME49_246220	Hypothetical	| transcript=TGME49_246220-t26_1 | gene=TGME49_246220 | organism=Toxoplasma_gondii_ME49 | gene_product=hypothetical protein | transcript_product=hypothetical protein | location=TGME49_chrXII:2754168-2757979(-) | protein_length=812 | sequence_SO=chromosome | SO=protein_coding	4	6	0
TGME49_253030	glycosyl hydrolase	| transcript=TGME49_253030-t26_1 | gene=TGME49_253030 | organism=Toxoplasma_gondii_ME49 | gene_product=glycosyl hydrolase, family 31 protein | transcript_product=glycosyl hydrolase, family 31 protein | location=TGME49_chrIII:688810-701428(+) | protein_length=1616 | sequence_SO=chromosome | SO=protein_coding	4	5	0
TGME49_261080	kringle domain-containing protein	| transcript=TGME49_261080-t26_1 | gene=TGME49_261080 | organism=Toxoplasma_gondii_ME49 | gene_product=kringle domain-containing protein | transcript_product=kringle domain-containing protein | location=TGME49_chrVIIb:1850194-1872815(+) | protein_length=3133 | sequence_SO=chromosome | SO=protein_coding	4	0	0
TGME49_267380	UDP-galactose transporter subfamily protein	| transcript=TGME49_267380-t26_1 | gene=TGME49_267380 | organism=Toxoplasma_gondii_ME49 | gene_product=UDP-galactose transporter subfamily protein | transcript_product=UDP-galactose transporter subfamily protein | location=TGME49_chrIX:679804-680988(-) | protein_length=394 | sequence_SO=chromosome | SO=protein_coding	4	3	0
TGME49_267430	DnaJ domain-containing protein	| transcript=TGME49_267430-t26_1 | gene=TGME49_267430 | organism=Toxoplasma_gondii_ME49 | gene_product=DnaJ domain-containing protein | transcript_product=DnaJ domain-containing protein | location=TGME49_chrIX:656532-662192(+) | protein_length=425 | sequence_SO=chromosome | SO=protein_coding	4	3	0
TGME49_268790	GRA58	| transcript=TGME49_268790-t26_1 | gene=TGME49_268790 | organism=Toxoplasma_gondii_ME49 | gene_product=hypothetical protein | transcript_product=hypothetical protein | location=TGME49_chrVIII:6291325-6292083(+) | protein_length=252 | sequence_SO=chromosome | SO=protein_coding	4	5	0
TGME49_269650	FFD and TFG box motifs protein	| transcript=TGME49_269650-t26_1 | gene=TGME49_269650 | organism=Toxoplasma_gondii_ME49 | gene_product=FFD and TFG box motifs protein | transcript_product=FFD and TFG box motifs protein | location=TGME49_chrVIII:5716949-5720031(+) | protein_length=492 | sequence_SO=chromosome | SO=protein_coding	4	4	0
TGME49_271050	SRS34	| transcript=TGME49_271050-t26_1 | gene=TGME49_271050 | organism=Toxoplasma_gondii_ME49 | gene_product=SAG-related sequence SRS34A | transcript_product=SAG-related sequence SRS34A | location=TGME49_chrVIII:4758133-4758696(+) | protein_length=187 | sequence_SO=chromosome | SO=protein_coding	4	6	0
TGME49_272010	Gar1 protein RNA binding region protein	| transcript=TGME49_272010-t26_1 | gene=TGME49_272010 | organism=Toxoplasma_gondii_ME49 | gene_product=Gar1 protein RNA binding region protein | transcript_product=Gar1 protein RNA binding region protein | location=TGME49_chrVIII:4218162-4221731(+) | protein_length=210 | sequence_SO=chromosome | SO=protein_coding	4	4	0
TGME49_274060	2-oxoglutarate/malate translocase OMT	| transcript=TGME49_274060-t26_1 | gene=TGME49_274060 | organism=Toxoplasma_gondii_ME49 | gene_product=2-oxoglutarate/malate translocase OMT | transcript_product=2-oxoglutarate/malate translocase OMT | location=TGME49_chrVIII:3047633-3050247(+) | protein_length=323 | sequence_SO=chromosome | SO=protein_coding	4	3	0
TGME49_278660	P-type ATPase4, putative	| transcript=TGME49_278660-t26_1 | gene=TGME49_278660 | organism=Toxoplasma_gondii_ME49 | gene_product=P-type ATPase4, putative | transcript_product=P-type ATPase4, putative | location=TGME49_chrXII:5949228-5961962(+) | protein_length=1338 | sequence_SO=chromosome | SO=protein_coding	4	3	0
TGME49_278870	myosinF	| transcript=TGME49_278870-t26_1 | gene=TGME49_278870 | organism=Toxoplasma_gondii_ME49 | gene_product=myosin F | transcript_product=myosin F | location=TGME49_chrXII:5794929-5810468(+) | protein_length=1953 | sequence_SO=chromosome | SO=protein_coding	4	8	0
TGME49_280740	signal peptidase	| transcript=TGME49_280740-t26_1 | gene=TGME49_280740 | organism=Toxoplasma_gondii_ME49 | gene_product=signal peptidase | transcript_product=signal peptidase | location=TGME49_chrVIIa:130477-133327(-) | protein_length=223 | sequence_SO=chromosome | SO=protein_coding	4	2	0
TGME49_288840	Hypothetical	| transcript=TGME49_288840-t26_1 | gene=TGME49_288840 | organism=Toxoplasma_gondii_ME49 | gene_product=hypothetical protein | transcript_product=hypothetical protein | location=TGME49_chrIX:2764943-2766889(+) | protein_length=648 | sequence_SO=chromosome | SO=protein_coding	4	4	0
TGME49_289800	Hypothetical	| transcript=TGME49_289800-t26_1 | gene=TGME49_289800 | organism=Toxoplasma_gondii_ME49 | gene_product=hypothetical protein | transcript_product=hypothetical protein | location=TGME49_chrIX:3461263-3461967(+) | protein_length=234 | sequence_SO=chromosome | SO=protein_coding	4	3	0
TGME49_289970	Hypothetical	| transcript=TGME49_289970-t26_1 | gene=TGME49_289970 | organism=Toxoplasma_gondii_ME49 | gene_product=hypothetical protein | transcript_product=hypothetical protein | location=TGME49_chrIX:3558050-3559653(+) | protein_length=232 | sequence_SO=chromosome | SO=protein_coding	4	3	0
TGME49_292920	HSP75	| transcript=TGME49_292920-t26_1 | gene=TGME49_292920 | organism=Toxoplasma_gondii_ME49 | gene_product=heat shock protein 75, putative | transcript_product=heat shock protein 75, putative | location=TGME49_chrIa:18785-26221(+) | protein_length=861 | sequence_SO=chromosome | SO=protein_coding	4	2	0
TGME49_293180	NADP-specific glutamate dehydrogenase	| transcript=TGME49_293180-t26_1 | gene=TGME49_293180 | organism=Toxoplasma_gondii_ME49 | gene_product=NADP-specific glutamate dehydrogenase | transcript_product=NADP-specific glutamate dehydrogenase | location=TGME49_chrIa:139348-144640(-) | protein_length=578 | sequence_SO=chromosome | SO=protein_coding	4	8	0
TGME49_294050	Hypothetical	| transcript=TGME49_294050-t26_1 | gene=TGME49_294050 | organism=Toxoplasma_gondii_ME49 | gene_product=hypothetical protein | transcript_product=hypothetical protein | location=TGME49_chrIa:663950-665674(-) | protein_length=574 | sequence_SO=chromosome | SO=protein_coding	4	7	0
TGME49_294220	Hypothetical	| transcript=TGME49_294220-t26_1 | gene=TGME49_294220 | organism=Toxoplasma_gondii_ME49 | gene_product=hypothetical protein | transcript_product=hypothetical protein | location=TGME49_chrIa:718809-720620(-) | protein_length=603 | sequence_SO=chromosome | SO=protein_coding	4	6	0
TGME49_308000	Gpi16 subunit, GPI transamidase component protein	| transcript=TGME49_308000-t26_1 | gene=TGME49_308000 | organism=Toxoplasma_gondii_ME49 | gene_product=Gpi16 subunit, GPI transamidase component protein | transcript_product=Gpi16 subunit, GPI transamidase component protein | location=TGME49_chrXII:494432-502309(+) | protein_length=766 | sequence_SO=chromosome | SO=protein_coding	4	3	0
TGME49_309570	DEAD/DEAH box helicase domain-containing protein	| transcript=TGME49_309570-t26_1 | gene=TGME49_309570 | organism=Toxoplasma_gondii_ME49 | gene_product=DEAD/DEAH box helicase domain-containing protein | transcript_product=DEAD/DEAH box helicase domain-containing protein | location=TGME49_chrXI:730667-733189(-) | protein_length=840 | sequence_SO=chromosome | SO=protein_coding	4	5	0
TGME49_311690	UBA/TS-N domain-containing protein	| transcript=TGME49_311690-t26_1 | gene=TGME49_311690 | organism=Toxoplasma_gondii_ME49 | gene_product=UBA/TS-N domain-containing protein | transcript_product=UBA/TS-N domain-containing protein | location=TGME49_chrXI:2207133-2210589(-) | protein_length=417 | sequence_SO=chromosome | SO=protein_coding	4	5	0
TGME49_313140	isocitrate dehydrogenase	| transcript=TGME49_313140-t26_1 | gene=TGME49_313140 | organism=Toxoplasma_gondii_ME49 | gene_product=isocitrate dehydrogenase | transcript_product=isocitrate dehydrogenase | location=TGME49_chrXI:3132487-3138372(-) | protein_length=621 | sequence_SO=chromosome | SO=protein_coding	4	2	0
TGME49_314750	Hypothetical	| transcript=TGME49_314750-t26_1 | gene=TGME49_314750 | organism=Toxoplasma_gondii_ME49 | gene_product=hypothetical protein | transcript_product=hypothetical protein | location=TGME49_chrXI:4267861-4270243(-) | protein_length=469 | sequence_SO=chromosome | SO=protein_coding	4	4	0
TGME49_201520	TgPPM3G	| transcript=TGME49_201520-t26_1 | gene=TGME49_201520 | organism=Toxoplasma_gondii_ME49 | gene_product=protein phosphatase 2C domain-containing protein | transcript_product=protein phosphatase 2C domain-containing protein | location=TGME49_chrVIIa:3893030-3897733(+) | protein_length=373 | sequence_SO=chromosome | SO=protein_coding	3	0	0
TGME49_207210	Hypothetical	| transcript=TGME49_207210-t26_1 | gene=TGME49_207210 | organism=Toxoplasma_gondii_ME49 | gene_product=hypothetical protein | transcript_product=hypothetical protein | location=TGME49_chrX:7452428-7452760(+) | protein_length=110 | sequence_SO=chromosome | SO=protein_coding	3	0	0
TGME49_209210	Hypothetical	| transcript=TGME49_209210-t26_1 | gene=TGME49_209210 | organism=Toxoplasma_gondii_ME49 | gene_product=hypothetical protein | transcript_product=hypothetical protein | location=TGME49_chrIb:1123894-1132753(+) | protein_length=1484 | sequence_SO=chromosome | SO=protein_coding	3	0	0
TGME49_211260	ROP26	| transcript=TGME49_211260-t26_1 | gene=TGME49_211260 | organism=Toxoplasma_gondii_ME49 | gene_product=rhoptry kinase family protein ROP26 (incomplete catalytic triad) | transcript_product=rhoptry kinase family protein ROP26 (incomplete catalytic triad) | location=TGME49_chrIV:1886614-1887921(-) | protein_length=435 | sequence_SO=chromosome | SO=protein_coding	3	2	0
TGME49_211420	RNA recognition motif-containing protein	| transcript=TGME49_211420-t26_1 | gene=TGME49_211420 | organism=Toxoplasma_gondii_ME49 | gene_product=RNA recognition motif-containing protein | transcript_product=RNA recognition motif-containing protein | location=TGME49_chrIV:1731961-1735322(-) | protein_length=171 | sequence_SO=chromosome | SO=protein_coding	3	0	0
TGME49_213350	ribosomal - RPS15	| transcript=TGME49_213350-t26_1 | gene=TGME49_213350 | organism=Toxoplasma_gondii_ME49 | gene_product=ribosomal protein RPS15 | transcript_product=ribosomal protein RPS15 | location=TGME49_chrV:949899-951338(-) | protein_length=150 | sequence_SO=chromosome | SO=protein_coding	3	0	0
TGME49_214770	small GTP binding protein rab1a	| transcript=TGME49_214770-t26_1 | gene=TGME49_214770 | organism=Toxoplasma_gondii_ME49 | gene_product=small GTP binding protein rab1a, putative | transcript_product=small GTP binding protein rab1a, putative | location=TGME49_chrX:6486806-6490475(+) | protein_length=202 | sequence_SO=chromosome | SO=protein_coding	3	0	0
TGME49_215160	Hypothetical	| transcript=TGME49_215160-t26_1 | gene=TGME49_215160 | organism=Toxoplasma_gondii_ME49 | gene_product=hypothetical protein | transcript_product=hypothetical protein | location=TGME49_chrX:6789532-6790803(+) | protein_length=269 | sequence_SO=chromosome | SO=protein_coding	3	2	0
TGME49_217400	Hypothetical	| transcript=TGME49_217400-t26_1 | gene=TGME49_217400 | organism=Toxoplasma_gondii_ME49 | gene_product=hypothetical protein | transcript_product=hypothetical protein | location=TGME49_chrXII:1812132-1817326(+) | protein_length=771 | sequence_SO=chromosome | SO=protein_coding	3	0	0
TGME49_219130	NADPH-glutathione reductase	| transcript=TGME49_219130-t26_1 | gene=TGME49_219130 | organism=Toxoplasma_gondii_ME49 | gene_product=NADPH-glutathione reductase | transcript_product=NADPH-glutathione reductase | location=TGME49_chrXII:1112844-1118444(-) | protein_length=639 | sequence_SO=chromosome | SO=protein_coding	3	3	0
TGME49_219300	Hypothetical	| transcript=TGME49_219300-t26_1 | gene=TGME49_219300 | organism=Toxoplasma_gondii_ME49 | gene_product=ran binding protein | transcript_product=ran binding protein | location=TGME49_chrXII:987309-988412(+) | protein_length=367 | sequence_SO=chromosome | SO=protein_coding	3	3	0
TGME49_225120	Hypothetical	| transcript=TGME49_225120-t26_1 | gene=TGME49_225120 | organism=Toxoplasma_gondii_ME49 | gene_product=hypothetical protein | transcript_product=hypothetical protein | location=TGME49_chrX:2486271-2491280(+) | protein_length=242 | sequence_SO=chromosome | SO=protein_coding	3	5	0
TGME49_225150	Hypothetical	| transcript=TGME49_225150-t26_1 | gene=TGME49_225150 | organism=Toxoplasma_gondii_ME49 | gene_product=hypothetical protein | transcript_product=hypothetical protein | location=TGME49_chrX:2448305-2451764(+) | protein_length=691 | sequence_SO=chromosome | SO=protein_coding	3	2	0
TGME49_226068	DNaJ domain-containing protein	| transcript=TGME49_226068-t26_1 | gene=TGME49_226068 | organism=Toxoplasma_gondii_ME49 | gene_product=DnaJ domain-containing protein | transcript_product=DnaJ domain-containing protein | location=TGME49_chrX:1829082-1835017(-) | protein_length=443 | sequence_SO=chromosome | SO=protein_coding	3	2	0
TGME49_226420	peptidase family M3 protein	| transcript=TGME49_226420-t26_1 | gene=TGME49_226420 | organism=Toxoplasma_gondii_ME49 | gene_product=peptidase family M3 protein | transcript_product=peptidase family M3 protein | location=TGME49_chrX:1648123-1655167(+) | protein_length=667 | sequence_SO=chromosome | SO=protein_coding	3	4	0
TGME49_228360	peptidyl-prolyl isomerase FKBP12, putative	| transcript=TGME49_228360-t26_1 | gene=TGME49_228360 | organism=Toxoplasma_gondii_ME49 | gene_product=peptidyl-prolyl isomerase FKBP12, putative | transcript_product=peptidyl-prolyl isomerase FKBP12, putative | location=TGME49_chrX:377308-379276(+) | protein_length=362 | sequence_SO=chromosome | SO=protein_coding	3	4	0
TGME49_228760	Hypothetical	| transcript=TGME49_228760-t26_1 | gene=TGME49_228760 | organism=Toxoplasma_gondii_ME49 | gene_product=hypothetical protein | transcript_product=hypothetical protein | location=TGME49_chrX:154522-155871(-) | protein_length=449 | sequence_SO=chromosome | SO=protein_coding	3	4	0
TGME49_231850	TgPPM13	| transcript=TGME49_231850-t26_1 | gene=TGME49_231850 | organism=Toxoplasma_gondii_ME49 | gene_product=serine-threonine phosophatase 2C (PP2C) | transcript_product=serine-threonine phosophatase 2C (PP2C) | location=TGME49_chrVIII:1588110-1591609(+) | protein_length=331 | sequence_SO=chromosome | SO=protein_coding	3	2	0
TGME49_232940	HSP20	| transcript=TGME49_232940-t26_1 | gene=TGME49_232940 | organism=Toxoplasma_gondii_ME49 | gene_product=heat shock protein HSP20 | transcript_product=heat shock protein HSP20 | location=TGME49_chrVIII:2288961-2289768(-) | protein_length=185 | sequence_SO=chromosome | SO=protein_coding	3	3	0
TGME49_233220	Hypothetical	| transcript=TGME49_233220-t26_1 | gene=TGME49_233220 | organism=Toxoplasma_gondii_ME49 | gene_product=hypothetical protein | transcript_product=hypothetical protein | location=TGME49_chrVIII:2512537-2518576(-) | protein_length=1476 | sequence_SO=chromosome | SO=protein_coding	3	0	0
TGME49_235340	Hypothetical	| transcript=TGME49_235340-t26_1 | gene=TGME49_235340 | organism=Toxoplasma_gondii_ME49 | gene_product=hypothetical protein | transcript_product=hypothetical protein | location=TGME49_chrX:4786646-4792266(+) | protein_length=720 | sequence_SO=chromosome | SO=protein_coding	3	0	0
TGME49_238250	ribosomal protein RPL36	| transcript=TGME49_238250-t26_1 | gene=TGME49_238250 | organism=Toxoplasma_gondii_ME49 | gene_product=ribosomal protein RPL36 | transcript_product=ribosomal protein RPL36 | location=TGME49_chrVI:155358-156516(+) | protein_length=101 | sequence_SO=chromosome | SO=protein_coding	3	3	0
TGME49_240860	acyltransferase domain-containing protein	| transcript=TGME49_240860-t26_1 | gene=TGME49_240860 | organism=Toxoplasma_gondii_ME49 | gene_product=acyltransferase domain-containing protein | transcript_product=acyltransferase domain-containing protein | location=TGME49_chrVI:1481053-1484701(-) | protein_length=281 | sequence_SO=chromosome | SO=protein_coding	3	0	0
TGME49_242118	myosin-light-chain kinase	| transcript=TGME49_242118-t26_1 | gene=TGME49_242118 | organism=Toxoplasma_gondii_ME49 | gene_product=myosin-light-chain kinase | transcript_product=myosin-light-chain kinase | location=TGME49_chrVI:1909999-1911468(+) | protein_length=489 | sequence_SO=chromosome | SO=protein_coding	3	3	0
TGME49_242230	ROP29	| transcript=TGME49_242230-t26_1 | gene=TGME49_242230 | organism=Toxoplasma_gondii_ME49 | gene_product=rhoptry kinase family protein ROP29 | transcript_product=rhoptry kinase family protein ROP29 | location=TGME49_chrVI:1913970-1915439(+) | protein_length=489 | sequence_SO=chromosome | SO=protein_coding	3	3	0
TGME49_243390	Hypothetical	| transcript=TGME49_243390-t26_1 | gene=TGME49_243390 | organism=Toxoplasma_gondii_ME49 | gene_product=hypothetical protein | transcript_product=hypothetical protein | location=TGME49_chrVI:2602368-2603381(+) | protein_length=337 | sequence_SO=chromosome | SO=protein_coding	3	2	0
TGME49_243960	nuclear transport factor 2 (ntf2)	| transcript=TGME49_243960-t26_1 | gene=TGME49_243960 | organism=Toxoplasma_gondii_ME49 | gene_product=nuclear transport factor 2 (ntf2) domain-containing protein | transcript_product=nuclear transport factor 2 (ntf2) domain-containing protein | location=TGME49_chrVI:2914504-2919470(-) | protein_length=797 | sequence_SO=chromosome | SO=protein_coding	3	5	0
TGME49_244650	eukaryotic initiation factor-5, putative	| transcript=TGME49_244650-t26_1 | gene=TGME49_244650 | organism=Toxoplasma_gondii_ME49 | gene_product=eukaryotic initiation factor-5, putative | transcript_product=eukaryotic initiation factor-5, putative | location=TGME49_chrVI:3423227-3426596(+) | protein_length=414 | sequence_SO=chromosome | SO=protein_coding	3	3	0
TGME49_248740	Hypothetical Localizes to subpellicular microtubules (PJ Bradley)	| transcript=TGME49_248740-t26_1 | gene=TGME49_248740 | organism=Toxoplasma_gondii_ME49 | gene_product=hypothetical protein | transcript_product=hypothetical protein | location=TGME49_chrXII:4133995-4141267(-) | protein_length=1241 | sequence_SO=chromosome | SO=protein_coding	3	4	0
TGME49_255880	Hypothetical	| transcript=TGME49_255880-t26_1 | gene=TGME49_255880 | organism=Toxoplasma_gondii_ME49 | gene_product=hypothetical protein | transcript_product=hypothetical protein | location=TGME49_chrVIIb:4655422-4668343(+) | protein_length=787 | sequence_SO=chromosome | SO=protein_coding	3	3	0
TGME49_257680	myosin light chain MLC1	| transcript=TGME49_257680-t26_1 | gene=TGME49_257680 | organism=Toxoplasma_gondii_ME49 | gene_product=myosin light chain MLC1 | transcript_product=myosin light chain MLC1 | location=TGME49_chrVIIb:3911290-3913592(+) | protein_length=213 | sequence_SO=chromosome | SO=protein_coding	3	2	0
TGME49_259260	membrane protein FtsH1	| transcript=TGME49_259260-t26_1 | gene=TGME49_259260 | organism=Toxoplasma_gondii_ME49 | gene_product=membrane protein FtsH1 | transcript_product=membrane protein FtsH1 | location=TGME49_chrVIIb:2827836-2834684(-) | protein_length=1250 | sequence_SO=chromosome | SO=protein_coding	3	2	0
TGME49_259640	nucleoporin autopeptidase	| transcript=TGME49_259640-t26_1 | gene=TGME49_259640 | organism=Toxoplasma_gondii_ME49 | gene_product=nucleoporin autopeptidase | transcript_product=nucleoporin autopeptidase | location=TGME49_chrVIIb:2735368-2747363(-) | protein_length=2894 | sequence_SO=chromosome | SO=protein_coding	3	3	0
TGME49_261250	histone H2A1	| transcript=TGME49_261250-t26_1 | gene=TGME49_261250 | organism=Toxoplasma_gondii_ME49 | gene_product=histone H2A1 | transcript_product=histone H2A1 | location=TGME49_chrVIIb:1806965-1807507(-) | protein_length=180 | sequence_SO=chromosome | SO=protein_coding	3	3	0
TGME49_261580	histone H2AX	| transcript=TGME49_261580-t26_1 | gene=TGME49_261580 | organism=Toxoplasma_gondii_ME49 | gene_product=histone H2AX | transcript_product=histone H2AX | location=TGME49_chrVIIb:1648939-1649346(-) | protein_length=135 | sequence_SO=chromosome | SO=protein_coding	3	3	0
TGME49_267330	fumarate hydratase	| transcript=TGME49_267330-t26_1 | gene=TGME49_267330 | organism=Toxoplasma_gondii_ME49 | gene_product=fumarate hydratase | transcript_product=fumarate hydratase | location=TGME49_chrIX:710487-716309(+) | protein_length=776 | sequence_SO=chromosome | SO=protein_coding	3	2	0
TGME49_268690	Hypothetical	| transcript=TGME49_268690-t26_1 | gene=TGME49_268690 | organism=Toxoplasma_gondii_ME49 | gene_product=hypothetical protein | transcript_product=hypothetical protein | location=TGME49_chrVIII:6362550-6365189(-) | protein_length=577 | sequence_SO=chromosome | SO=protein_coding	3	4	0
TGME49_270380	ribosomal RPS13	| transcript=TGME49_270380-t26_1 | gene=TGME49_270380 | organism=Toxoplasma_gondii_ME49 | gene_product=ribosomal protein RPS13 | transcript_product=ribosomal protein RPS13 | location=TGME49_chrVIII:5240842-5243101(-) | protein_length=151 | sequence_SO=chromosome | SO=protein_coding	3	0	0
TGME49_276140	ADP ribosylation factor ARF1	| transcript=TGME49_276140-t26_1 | gene=TGME49_276140 | organism=Toxoplasma_gondii_ME49 | gene_product=ADP ribosylation factor ARF1 | transcript_product=ADP ribosylation factor ARF1 | location=TGME49_chrIII:120193-123713(-) | protein_length=554 | sequence_SO=chromosome | SO=protein_coding	3	0	0
TGME49_277910	thrombospondin type 1 domain-containing protein	| transcript=TGME49_277910-t26_1 | gene=TGME49_277910 | organism=Toxoplasma_gondii_ME49 | gene_product=thrombospondin type 1 domain-containing protein | transcript_product=thrombospondin type 1 domain-containing protein | location=TGME49_chrXII:6433269-6439054(+) | protein_length=1232 | sequence_SO=chromosome | SO=protein_coding	3	3	0
TGME49_279420	Hypothetical	| transcript=TGME49_279420-t26_1 | gene=TGME49_279420 | organism=Toxoplasma_gondii_ME49 | gene_product=hypothetical protein | transcript_product=hypothetical protein | location=TGME49_chrIX:190876-194865(+) | protein_length=1329 | sequence_SO=chromosome | SO=protein_coding	3	2	0
TGME49_280400	Hypothetical	| transcript=TGME49_280400-t26_1 | gene=TGME49_280400 | organism=Toxoplasma_gondii_ME49 | gene_product=hypothetical protein | transcript_product=hypothetical protein | location=TGME49_chrVIIa:445428-463334(+) | protein_length=1157 | sequence_SO=chromosome | SO=protein_coding	3	4	0
TGME49_283780	glucose-6-phosphate isomerase GPI	| transcript=TGME49_283780-t26_1 | gene=TGME49_283780 | organism=Toxoplasma_gondii_ME49 | gene_product=glucose-6-phosphate isomerase GPI | transcript_product=glucose-6-phosphate isomerase GPI | location=TGME49_chrV:2974862-2984956(-) | protein_length=661 | sequence_SO=chromosome | SO=protein_coding	3	0	0
TGME49_287270	Hypothetical	| transcript=TGME49_287270-t26_1 | gene=TGME49_287270 | organism=Toxoplasma_gondii_ME49 | gene_product=hypothetical protein | transcript_product=hypothetical protein | location=TGME49_chrV:1487275-1489389(+) | protein_length=704 | sequence_SO=chromosome | SO=protein_coding	3	3	0
TGME49_288000	Hypothetical	| transcript=TGME49_288000-t26_1 | gene=TGME49_288000 | organism=Toxoplasma_gondii_ME49 | gene_product=hypothetical protein | transcript_product=hypothetical protein | location=TGME49_chrIX:2291617-2302605(+) | protein_length=2983 | sequence_SO=chromosome | SO=protein_coding	3	2	0
TGME49_288830	NADH dehydrogenase (NDH2-II)	| transcript=TGME49_288830-t26_1 | gene=TGME49_288830 | organism=Toxoplasma_gondii_ME49 | gene_product=NADH dehydrogenase (NDH2-II) | transcript_product=NADH dehydrogenase (NDH2-II) | location=TGME49_chrIX:2754569-2762254(+) | protein_length=657 | sequence_SO=chromosome | SO=protein_coding	3	0	0
TGME49_289000	Hypothetical	| transcript=TGME49_289000-t26_1 | gene=TGME49_289000 | organism=Toxoplasma_gondii_ME49 | gene_product=hypothetical protein | transcript_product=hypothetical protein | location=TGME49_chrIX:2901705-2907616(-) | protein_length=1146 | sequence_SO=chromosome | SO=protein_coding	3	0	0
TGME49_289650	PEP-carboxykinase I	| transcript=TGME49_289650-t26_1 | gene=TGME49_289650 | organism=Toxoplasma_gondii_ME49 | gene_product=PEP-carboxykinase I | transcript_product=PEP-carboxykinase I | location=TGME49_chrIX:3365112-3368307(+) | protein_length=677 | sequence_SO=chromosome | SO=protein_coding	3	4	0
TGME49_290678	Hypothetical	| transcript=TGME49_290678-t26_1 | gene=TGME49_290678 | organism=Toxoplasma_gondii_ME49 | gene_product=hypothetical protein | transcript_product=hypothetical protein | location=TGME49_chrIX:3835972-3846817(-) | protein_length=2592 | sequence_SO=chromosome | SO=protein_coding	3	4	0
TGME49_290730	CS domain-containing protein	| transcript=TGME49_290730-t26_1 | gene=TGME49_290730 | organism=Toxoplasma_gondii_ME49 | gene_product=CS domain-containing protein | transcript_product=CS domain-containing protein | location=TGME49_chrIX:3870136-3875248(+) | protein_length=380 | sequence_SO=chromosome | SO=protein_coding	3	8	0
TGME49_290950	Clathrin heavy chain, putative	| transcript=TGME49_290950-t26_1 | gene=TGME49_290950 | organism=Toxoplasma_gondii_ME49 | gene_product=clathrin heavy chain, putative | transcript_product=clathrin heavy chain, putative | location=TGME49_chrIX:3962308-3974515(-) | protein_length=1731 | sequence_SO=chromosome | SO=protein_coding	3	3	0
TGME49_293590	3-oxoacyl-acyl-carrier protein synthase I/II, putative	| transcript=TGME49_293590-t26_1 | gene=TGME49_293590 | organism=Toxoplasma_gondii_ME49 | gene_product=3-oxoacyl-acyl-carrier protein synthase I/II, putative | transcript_product=3-oxoacyl-acyl-carrier protein synthase I/II, putative | location=TGME49_chrIa:439262-448019(+) | protein_length=551 | sequence_SO=chromosome | SO=protein_coding	3	0	0
TGME49_294710	RNA recognition motif-containing protein	| transcript=TGME49_294710-t26_1 | gene=TGME49_294710 | organism=Toxoplasma_gondii_ME49 | gene_product=RNA recognition motif-containing protein | transcript_product=RNA recognition motif-containing protein | location=TGME49_chrIa:1083312-1089755(-) | protein_length=1151 | sequence_SO=chromosome | SO=protein_coding	3	3	0
TGME49_295090	Hypothetical	| transcript=TGME49_295090-t26_1 | gene=TGME49_295090 | organism=Toxoplasma_gondii_ME49 | gene_product=hypothetical protein | transcript_product=hypothetical protein | location=TGME49_chrIa:1391447-1395292(+) | protein_length=735 | sequence_SO=chromosome | SO=protein_coding	3	0	0
TGME49_301170	SRS19D	| transcript=TGME49_301170-t26_1 | gene=TGME49_301170 | organism=Toxoplasma_gondii_ME49 | gene_product=SAG-related sequence SRS19D | transcript_product=SAG-related sequence SRS19D | location=TGME49_chrIV:2293055-2294224(-) | protein_length=389 | sequence_SO=chromosome | SO=protein_coding	3	3	0
TGME49_310370	Hypothetical	| transcript=TGME49_310370-t26_1 | gene=TGME49_310370 | organism=Toxoplasma_gondii_ME49 | gene_product=hypothetical protein | transcript_product=hypothetical protein | location=TGME49_chrXI:1299304-1304718(+) | protein_length=595 | sequence_SO=chromosome | SO=protein_coding	3	3	0
TGME49_319530	splicing factor SF2	| transcript=TGME49_319530-t26_1 | gene=TGME49_319530 | organism=Toxoplasma_gondii_ME49 | gene_product=splicing factor SF2 | transcript_product=splicing factor SF2 | location=TGME49_chrIV:932427-938437(+) | protein_length=449 | sequence_SO=chromosome | SO=protein_coding	3	4	0
TGME49_319560	MIC3	| transcript=TGME49_319560-t26_1 | gene=TGME49_319560 | organism=Toxoplasma_gondii_ME49 | gene_product=microneme protein MIC3 | transcript_product=microneme protein MIC3 | location=TGME49_chrIV:912578-913851(+) | protein_length=383 | sequence_SO=chromosome | SO=protein_coding	3	5	0
TGME49_321500	RNA recognition motif-containing protein	| transcript=TGME49_321500-t26_1 | gene=TGME49_321500 | organism=Toxoplasma_gondii_ME49 | gene_product=RNA recognition motif-containing protein | transcript_product=RNA recognition motif-containing protein | location=TGME49_chrIb:1764448-1766835(+) | protein_length=475 | sequence_SO=chromosome | SO=protein_coding	3	4	0
TGME49_321640	cell division protein CDC48AP	| transcript=TGME49_321640-t26_1 | gene=TGME49_321640 | organism=Toxoplasma_gondii_ME49 | gene_product=cell division protein CDC48AP | transcript_product=cell division protein CDC48AP | location=TGME49_chrIb:1665913-1674726(-) | protein_length=1044 | sequence_SO=chromosome | SO=protein_coding	3	5	0
TGME49_323110	Hypothetical	| transcript=TGME49_323110-t26_1 | gene=TGME49_323110 | organism=Toxoplasma_gondii_ME49 | gene_product=hypothetical protein | transcript_product=hypothetical protein | location=KE139135:3391-4404(+) | protein_length=337 | sequence_SO=supercontig | SO=protein_coding	3	3	0
TGME49_324600	heat shock protein	| transcript=TGME49_324600-t26_1 | gene=TGME49_324600 | organism=Toxoplasma_gondii_ME49 | gene_product=heat shock protein | transcript_product=heat shock protein | location=KE139472:63-891(+) | protein_length=192 | sequence_SO=supercontig | SO=protein_coding	3	3	0
TGME49_325800	EGF family domain-containing protien	| transcript=TGME49_325800-t26_1 | gene=TGME49_325800 | organism=Toxoplasma_gondii_ME49 | gene_product=EGF family domain-containing protein | transcript_product=EGF family domain-containing protein | location=KE139555:9-818(-) | protein_length=269 | sequence_SO=supercontig | SO=protein_coding	3	3	0
contaminant_GR78_TOBAC		owl|Q03686| 78 KD GLUCOSE REGULATED PROTEIN HOMOLOG 8 (GRP 78-8) (IMMUNOGLOBULIN...	3	4	0
TGME49_201180	Hypothetical	| transcript=TGME49_201180-t26_1 | gene=TGME49_201180 | organism=Toxoplasma_gondii_ME49 | gene_product=hypothetical protein | transcript_product=hypothetical protein | location=TGME49_chrVIIa:3984472-3988185(-) | protein_length=1181 | sequence_SO=chromosome | SO=protein_coding	2	0	0
TGME49_205380	fructose-bisphospatase	| transcript=TGME49_205380-t26_1 | gene=TGME49_205380 | organism=Toxoplasma_gondii_ME49 | gene_product=fructose-bisphospatase I | transcript_product=fructose-bisphospatase I | location=TGME49_chrVIIa:1430809-1433953(+) | protein_length=388 | sequence_SO=chromosome | SO=protein_coding	2	4	0
TGME49_207130	SRS49A	| transcript=TGME49_207130-t26_1 | gene=TGME49_207130 | organism=Toxoplasma_gondii_ME49 | gene_product=SAG-related sequence SRS49A | transcript_product=SAG-related sequence SRS49A | location=TGME49_chrX:7412699-7413938(-) | protein_length=367 | sequence_SO=chromosome | SO=protein_coding	2	3	0
TGME49_207160	SRS49D	| transcript=TGME49_207160-t26_1 | gene=TGME49_207160 | organism=Toxoplasma_gondii_ME49 | gene_product=SAG-related sequence SRS49D | transcript_product=SAG-related sequence SRS49D | location=TGME49_chrX:7421516-7422740(-) | protein_length=364 | sequence_SO=chromosome | SO=protein_coding	2	2	0
TGME49_208970	RNA recognition motif-containing protein	| transcript=TGME49_208970-t26_1 | gene=TGME49_208970 | organism=Toxoplasma_gondii_ME49 | gene_product=RNA recognition motif-containing protein | transcript_product=RNA recognition motif-containing protein | location=TGME49_chrIb:926105-928521(-) | protein_length=283 | sequence_SO=chromosome | SO=protein_coding	2	0	0
TGME49_210450	Hypothetical	| transcript=TGME49_210450-t26_1 | gene=TGME49_210450 | organism=Toxoplasma_gondii_ME49 | gene_product=hypothetical protein | transcript_product=hypothetical protein | location=TGME49_chrIX:4777724-4778923(-) | protein_length=399 | sequence_SO=chromosome | SO=protein_coding	2	2	0
TGME49_211670	S1 RNA binding domain-containing protein	| transcript=TGME49_211670-t26_1 | gene=TGME49_211670 | organism=Toxoplasma_gondii_ME49 | gene_product=S1 RNA binding domain-containing protein | transcript_product=S1 RNA binding domain-containing protein | location=TGME49_chrIV:1630615-1632693(-) | protein_length=378 | sequence_SO=chromosome | SO=protein_coding	2	0	0
TGME49_214320	facilitative glucose transporter GT1	| transcript=TGME49_214320-t26_1 | gene=TGME49_214320 | organism=Toxoplasma_gondii_ME49 | gene_product=facilitative glucose transporter GT1 | transcript_product=facilitative glucose transporter GT1 | location=TGME49_chrX:6248972-6250678(+) | protein_length=568 | sequence_SO=chromosome | SO=protein_coding	2	3	0
TGME49_214440	4'-phosphopantetheinyl transferase superfamily protein	| transcript=TGME49_214440-t26_1 | gene=TGME49_214440 | organism=Toxoplasma_gondii_ME49 | gene_product=4'-phosphopantetheinyl transferase superfamily protein | transcript_product=4'-phosphopantetheinyl transferase superfamily protein | location=TGME49_chrX:6292165-6295935(+) | protein_length=437 | sequence_SO=chromosome | SO=protein_coding	2	2	0
TGME49_215060	small GTP binding protein sar1, putative	| transcript=TGME49_215060-t26_1 | gene=TGME49_215060 | organism=Toxoplasma_gondii_ME49 | gene_product=small GTP-binding protein sar1, putative | transcript_product=small GTP-binding protein sar1, putative | location=TGME49_chrX:6722798-6725890(-) | protein_length=192 | sequence_SO=chromosome | SO=protein_coding	2	2	0
TGME49_216180	Hypothetical	| transcript=TGME49_216180-t26_1 | gene=TGME49_216180 | organism=Toxoplasma_gondii_ME49 | gene_product=hypothetical protein | transcript_product=hypothetical protein | location=TGME49_chrXI:6360300-6360743(-) | protein_length=147 | sequence_SO=chromosome | SO=protein_coding	2	2	0
TGME49_219540	cytosolic tRNA-Ala synthetase	| transcript=TGME49_219540-t26_1 | gene=TGME49_219540 | organism=Toxoplasma_gondii_ME49 | gene_product=cytosolic tRNA-Ala synthetase | transcript_product=cytosolic tRNA-Ala synthetase | location=TGME49_chrXII:862865-876562(-) | protein_length=1280 | sequence_SO=chromosome | SO=protein_coding	2	2	0
TGME49_220270	IMC6	| transcript=TGME49_220270-t26_1 | gene=TGME49_220270 | organism=Toxoplasma_gondii_ME49 | gene_product=alveolin domain containing intermediate filament IMC6 | transcript_product=alveolin domain containing intermediate filament IMC6 | location=TGME49_chrV:250740-252074(-) | protein_length=444 | sequence_SO=chromosome | SO=protein_coding	2	0	0
TGME49_224920	Hypothetical	| transcript=TGME49_224920-t26_1 | gene=TGME49_224920 | organism=Toxoplasma_gondii_ME49 | gene_product=hypothetical protein | transcript_product=hypothetical protein | location=TGME49_chrX:2680079-2689789(-) | protein_length=1759 | sequence_SO=chromosome | SO=protein_coding	2	4	0
TGME49_227952	14-3-3 superfamily protein	| transcript=TGME49_227952-t26_1 | gene=TGME49_227952 | organism=Toxoplasma_gondii_ME49 | gene_product=14-3-3 superfamily protein | transcript_product=14-3-3 superfamily protein | location=TGME49_chrX:711263-714441(+) | protein_length=422 | sequence_SO=chromosome | SO=protein_coding	2	2	0
TGME49_231430	oligosaccharyl transferase stt3 protein, putative	| transcript=TGME49_231430-t26_1 | gene=TGME49_231430 | organism=Toxoplasma_gondii_ME49 | gene_product=oligosaccharyl transferase stt3 protein, putative | transcript_product=oligosaccharyl transferase stt3 protein, putative | location=TGME49_chrVIII:1414975-1421265(-) | protein_length=753 | sequence_SO=chromosome | SO=protein_coding	2	2	0
TGME49_232230	ribosomal protein RPL30	| transcript=TGME49_232230-t26_1 | gene=TGME49_232230 | organism=Toxoplasma_gondii_ME49 | gene_product=ribosomal protein RPL30 | transcript_product=ribosomal protein RPL30 | location=TGME49_chrVIII:1964537-1966362(-) | protein_length=108 | sequence_SO=chromosome | SO=protein_coding	2	2	0
TGME49_233450	SRS29a	| transcript=TGME49_233450-t26_1 | gene=TGME49_233450 | organism=Toxoplasma_gondii_ME49 | gene_product=SAG-related sequence SRS29A | transcript_product=SAG-related sequence SRS29A | location=TGME49_chrVIII:2660930-2662192(+) | protein_length=420 | sequence_SO=chromosome | SO=protein_coding	2	2	0
TGME49_233520	ATP-dependent RNA helicase	| transcript=TGME49_233520-t26_1 | gene=TGME49_233520 | organism=Toxoplasma_gondii_ME49 | gene_product=ATP-dependent RNA helicase | transcript_product=ATP-dependent RNA helicase | location=TGME49_chrVIII:2690037-2693686(+) | protein_length=801 | sequence_SO=chromosome | SO=protein_coding	2	2	0
TGME49_234980	Hypothetical	| transcript=TGME49_234980-t26_1 | gene=TGME49_234980 | organism=Toxoplasma_gondii_ME49 | gene_product=hypothetical protein | transcript_product=hypothetical protein | location=TGME49_chrX:4579516-4582168(-) | protein_length=760 | sequence_SO=chromosome | SO=protein_coding	2	0	0
TGME49_235020	COPI protein, putative	| transcript=TGME49_235020-t26_1 | gene=TGME49_235020 | organism=Toxoplasma_gondii_ME49 | gene_product=COPI protein, putative | transcript_product=COPI protein, putative | location=TGME49_chrX:4606309-4622702(-) | protein_length=1256 | sequence_SO=chromosome | SO=protein_coding	2	0	0
TGME49_235860	subtilisin	| transcript=TGME49_235860-t26_1 | gene=TGME49_235860 | organism=Toxoplasma_gondii_ME49 | gene_product=subtilisin SUB11 | transcript_product=subtilisin SUB11 | location=TGME49_chrX:5103265-5109353(+) | protein_length=1213 | sequence_SO=chromosome | SO=protein_coding	2	4	0
TGME49_237070	Hypothetical	| transcript=TGME49_237070-t26_1 | gene=TGME49_237070 | organism=Toxoplasma_gondii_ME49 | gene_product=hypothetical protein | transcript_product=hypothetical protein | location=TGME49_chrX:5695588-5696382(-) | protein_length=264 | sequence_SO=chromosome | SO=protein_coding	2	0	0
TGME49_239820	D-3-phosphoglycerate dehydrogenase	| transcript=TGME49_239820-t26_1 | gene=TGME49_239820 | organism=Toxoplasma_gondii_ME49 | gene_product=D-3-phosphoglycerate dehydrogenase | transcript_product=D-3-phosphoglycerate dehydrogenase | location=TGME49_chrVI:939237-948026(-) | protein_length=604 | sequence_SO=chromosome | SO=protein_coding	2	3	0
TGME49_242380	fatty acid elongase	| transcript=TGME49_242380-t26_1 | gene=TGME49_242380 | organism=Toxoplasma_gondii_ME49 | gene_product=fatty acid elongase | transcript_product=fatty acid elongase | location=TGME49_chrVI:2002069-2004913(+) | protein_length=350 | sequence_SO=chromosome | SO=protein_coding	2	2	0
TGME49_243910	Cof family hydrolase subfamily protein	| transcript=TGME49_243910-t26_1 | gene=TGME49_243910 | organism=Toxoplasma_gondii_ME49 | gene_product=Cof family hydrolase subfamily protein | transcript_product=Cof family hydrolase subfamily protein | location=TGME49_chrVI:2878854-2879978(+) | protein_length=374 | sequence_SO=chromosome | SO=protein_coding	2	2	0
TGME49_248510	Hypothetical	| transcript=TGME49_248510-t26_1 | gene=TGME49_248510 | organism=Toxoplasma_gondii_ME49 | gene_product=hypothetical protein | transcript_product=hypothetical protein | location=TGME49_chrXII:3895882-3935995(-) | protein_length=11933 | sequence_SO=chromosome | SO=protein_coding	2	0	0
TGME49_248700	IMC12	| transcript=TGME49_248700-t26_1 | gene=TGME49_248700 | organism=Toxoplasma_gondii_ME49 | gene_product=alveolin domain containing intermediate filament IMC12 | transcript_product=alveolin domain containing intermediate filament IMC12 | location=TGME49_chrXII:4100748-4102567(+) | protein_length=277 | sequence_SO=chromosome | SO=protein_coding	2	2	0
TGME49_250040	Hypothetical	| transcript=TGME49_250040-t26_1 | gene=TGME49_250040 | organism=Toxoplasma_gondii_ME49 | gene_product=hypothetical protein | transcript_product=hypothetical protein | location=TGME49_chrXII:4995538-4997266(+) | protein_length=263 | sequence_SO=chromosome | SO=protein_coding	2	0	0
TGME49_250820	Hypothetical	| transcript=TGME49_250820-t26_1 | gene=TGME49_250820 | organism=Toxoplasma_gondii_ME49 | gene_product=hypothetical protein | transcript_product=hypothetical protein | location=TGME49_chrXII:5243205-5247719(+) | protein_length=1156 | sequence_SO=chromosome | SO=protein_coding	2	4	0
TGME49_252340	Hypothetical	| transcript=TGME49_252340-t26_1 | gene=TGME49_252340 | organism=Toxoplasma_gondii_ME49 | gene_product=hypothetical protein | transcript_product=hypothetical protein | location=TGME49_chrIII:497620-504137(+) | protein_length=1243 | sequence_SO=chromosome | SO=protein_coding	2	0	0
TGME49_252630	Hypothetical	| transcript=TGME49_252630-t26_1 | gene=TGME49_252630 | organism=Toxoplasma_gondii_ME49 | gene_product=hypothetical protein | transcript_product=hypothetical protein | location=TGME49_chrIII:619854-621370(-) | protein_length=136 | sequence_SO=chromosome | SO=protein_coding	2	2	0
TGME49_253400	Hypothetical	| transcript=TGME49_253400-t26_1 | gene=TGME49_253400 | organism=Toxoplasma_gondii_ME49 | gene_product=hypothetical protein | transcript_product=hypothetical protein | location=TGME49_chrIII:922475-928506(-) | protein_length=964 | sequence_SO=chromosome | SO=protein_coding	2	5	0
TGME49_253650	DnaJ C terminal region domain-containing protein	| transcript=TGME49_253650-t26_1 | gene=TGME49_253650 | organism=Toxoplasma_gondii_ME49 | gene_product=DnaJ C terminal region domain-containing protein | transcript_product=DnaJ C terminal region domain-containing protein | location=TGME49_chrIII:1082727-1086445(-) | protein_length=712 | sequence_SO=chromosome | SO=protein_coding	2	3	0
TGME49_254620	ribosomal protein RPL39	| transcript=TGME49_254620-t26_1 | gene=TGME49_254620 | organism=Toxoplasma_gondii_ME49 | gene_product=ribosomal protein RPL39 | transcript_product=ribosomal protein RPL39 | location=TGME49_chrIII:1860696-1861757(-) | protein_length=68 | sequence_SO=chromosome | SO=protein_coding	2	3	0
TGME49_255260	AMA1	| transcript=TGME49_255260-t26_1 | gene=TGME49_255260 | organism=Toxoplasma_gondii_ME49 | gene_product=apical membrane antigen AMA1 | transcript_product=apical membrane antigen AMA1 | location=TGME49_chrVIIb:4948498-4952962(+) | protein_length=569 | sequence_SO=chromosome | SO=protein_coding	2	2	0
TGME49_255660	EF hand domain-containing protein	| transcript=TGME49_255660-t26_1 | gene=TGME49_255660 | organism=Toxoplasma_gondii_ME49 | gene_product=EF hand domain-containing protein | transcript_product=EF hand domain-containing protein | location=TGME49_chrVIIb:4749474-4750240(-) | protein_length=149 | sequence_SO=chromosome | SO=protein_coding	2	2	0
TGME49_256000	endoplasmic reticulum retention receptor	| transcript=TGME49_256000-t26_1 | gene=TGME49_256000 | organism=Toxoplasma_gondii_ME49 | gene_product=endoplasmic reticulum retention receptor | transcript_product=endoplasmic reticulum retention receptor | location=TGME49_chrVIIb:4573212-4573883(-) | protein_length=223 | sequence_SO=chromosome | SO=protein_coding	2	0	0
TGME49_256820	zinc finger (CCCH type) motif-containing protein	| transcript=TGME49_256820-t26_1 | gene=TGME49_256820 | organism=Toxoplasma_gondii_ME49 | gene_product=zinc finger (CCCH type) motif-containing protein | transcript_product=zinc finger (CCCH type) motif-containing protein | location=TGME49_chrVIIb:4428470-4438582(+) | protein_length=899 | sequence_SO=chromosome | SO=protein_coding	2	0	0
TGME49_258730	Hypothetical	| transcript=TGME49_258730-t26_1 | gene=TGME49_258730 | organism=Toxoplasma_gondii_ME49 | gene_product=hypothetical protein | transcript_product=hypothetical protein | location=TGME49_chrVIIb:3221009-3222579(+) | protein_length=151 | sequence_SO=chromosome | SO=protein_coding	2	5	0
TGME49_262040	SAC3/GANP family protein	| transcript=TGME49_262040-t26_1 | gene=TGME49_262040 | organism=Toxoplasma_gondii_ME49 | gene_product=SAC3/GANP family protein | transcript_product=SAC3/GANP family protein | location=TGME49_chrVIIb:1411940-1413474(+) | protein_length=269 | sequence_SO=chromosome | SO=protein_coding	2	0	0
TGME49_262050	ROP39	| transcript=TGME49_262050-t26_1 | gene=TGME49_262050 | organism=Toxoplasma_gondii_ME49 | gene_product=rhoptry kinase family protein ROP39 | transcript_product=rhoptry kinase family protein ROP39 | location=TGME49_chrVIIb:1407193-1408959(+) | protein_length=588 | sequence_SO=chromosome | SO=protein_coding	2	3	0
TGME49_262400	Lipase	| transcript=TGME49_262400-t26_1 | gene=TGME49_262400 | organism=Toxoplasma_gondii_ME49 | gene_product=lipase | transcript_product=lipase | location=TGME49_chrVIIb:1292008-1299909(-) | protein_length=1410 | sequence_SO=chromosome | SO=protein_coding	2	2	0
TGME49_262960	snRNP-associated protein Usp106	| transcript=TGME49_262960-t26_1 | gene=TGME49_262960 | organism=Toxoplasma_gondii_ME49 | gene_product=U1 snRNP-associated protein Usp106, putative | transcript_product=U1 snRNP-associated protein Usp106, putative | location=TGME49_chrVIIb:896825-899763(+) | protein_length=394 | sequence_SO=chromosome | SO=protein_coding	2	2	0
TGME49_263520	microtubule associated protein SPM1	| transcript=TGME49_263520-t26_1 | gene=TGME49_263520 | organism=Toxoplasma_gondii_ME49 | gene_product=microtubule associated protein SPM1 | transcript_product=microtubule associated protein SPM1 | location=TGME49_chrVIIb:498809-500823(+) | protein_length=351 | sequence_SO=chromosome | SO=protein_coding	2	0	0
TGME49_263530	chaperonin, putative	| transcript=TGME49_263530-t26_1 | gene=TGME49_263530 | organism=Toxoplasma_gondii_ME49 | gene_product=chaperonin, putative | transcript_product=chaperonin, putative | location=TGME49_chrVIIb:493203-495249(-) | protein_length=127 | sequence_SO=chromosome | SO=protein_coding	2	0	0
TGME49_266060	ribosomal protein RPSA	| transcript=TGME49_266060-t26_1 | gene=TGME49_266060 | organism=Toxoplasma_gondii_ME49 | gene_product=ribosomal protein RPSA | transcript_product=ribosomal protein RPSA | location=TGME49_chrIX:1325681-1328020(-) | protein_length=287 | sequence_SO=chromosome | SO=protein_coding	2	5	0
TGME49_266070	ribosomal protein RPL31	| transcript=TGME49_266070-t26_1 | gene=TGME49_266070 | organism=Toxoplasma_gondii_ME49 | gene_product=ribosomal protein RPL31 | transcript_product=ribosomal protein RPL31 | location=TGME49_chrIX:1319959-1321330(+) | protein_length=120 | sequence_SO=chromosome | SO=protein_coding	2	0	0
TGME49_266320	Hypothetical	| transcript=TGME49_266320-t26_1 | gene=TGME49_266320 | organism=Toxoplasma_gondii_ME49 | gene_product=hypothetical protein | transcript_product=hypothetical protein | location=TGME49_chrIX:1219962-1224097(-) | protein_length=1090 | sequence_SO=chromosome | SO=protein_coding	2	0	0
TGME49_266410	Hypothetical	| transcript=TGME49_266410-t26_1 | gene=TGME49_266410 | organism=Toxoplasma_gondii_ME49 | gene_product=hypothetical protein | transcript_product=hypothetical protein | location=TGME49_chrIX:1152312-1154072(-) | protein_length=586 | sequence_SO=chromosome | SO=protein_coding	2	3	0
TGME49_266640	Acetyl-coenzyme A synthetase 2, putative	| transcript=TGME49_266640-t26_1 | gene=TGME49_266640 | organism=Toxoplasma_gondii_ME49 | gene_product=Acetyl-coenzyme A synthetase 2, putative | transcript_product=Acetyl-coenzyme A synthetase 2, putative | location=TGME49_chrIX:1051005-1059596(+) | protein_length=714 | sequence_SO=chromosome | SO=protein_coding	2	0	0
TGME49_269180	MIF4G domain-containing protein	| transcript=TGME49_269180-t26_1 | gene=TGME49_269180 | organism=Toxoplasma_gondii_ME49 | gene_product=MIF4G domain-containing protein | transcript_product=MIF4G domain-containing protein | location=TGME49_chrVIII:6011236-6023582(-) | protein_length=2668 | sequence_SO=chromosome | SO=protein_coding	2	2	0
TGME49_269670	Hypothetical	| transcript=TGME49_269670-t26_1 | gene=TGME49_269670 | organism=Toxoplasma_gondii_ME49 | gene_product=hypothetical protein | transcript_product=hypothetical protein | location=TGME49_chrVIII:5690312-5701192(-) | protein_length=2127 | sequence_SO=chromosome | SO=protein_coding	2	0	0
TGME49_273090	cell division protein CDC48CY	| transcript=TGME49_273090-t26_1 | gene=TGME49_273090 | organism=Toxoplasma_gondii_ME49 | gene_product=cell division protein CDC48CY | transcript_product=cell division protein CDC48CY | location=TGME49_chrVIII:3665307-3674504(-) | protein_length=811 | sequence_SO=chromosome | SO=protein_coding	2	2	0
TGME49_275460	Hypothetical	| transcript=TGME49_275460-t26_1 | gene=TGME49_275460 | organism=Toxoplasma_gondii_ME49 | gene_product=hypothetical protein | transcript_product=hypothetical protein | location=TGME49_chrX:7283919-7284776(+) | protein_length=285 | sequence_SO=chromosome | SO=protein_coding	2	4	0
TGME49_280580	SRS35B	| transcript=TGME49_280580-t26_1 | gene=TGME49_280580 | organism=Toxoplasma_gondii_ME49 | gene_product=SAG-related sequence SRS35B | transcript_product=SAG-related sequence SRS35B | location=TGME49_chrVIIa:290461-291003(-) | protein_length=180 | sequence_SO=chromosome | SO=protein_coding	2	2	0
TGME49_283850	peptidyl-prolyl cis-trans isomerase	| transcript=TGME49_283850-t26_1 | gene=TGME49_283850 | organism=Toxoplasma_gondii_ME49 | gene_product=peptidyl-prolyl cis-trans isomerase | transcript_product=peptidyl-prolyl cis-trans isomerase | location=TGME49_chrV:2914078-2921316(-) | protein_length=503 | sequence_SO=chromosome | SO=protein_coding	2	0	0
TGME49_285180	Hypothetical	| transcript=TGME49_285180-t26_1 | gene=TGME49_285180 | organism=Toxoplasma_gondii_ME49 | gene_product=hypothetical protein | transcript_product=hypothetical protein | location=TGME49_chrV:2551643-2557335(+) | protein_length=632 | sequence_SO=chromosome | SO=protein_coding	2	3	0
TGME49_285230	PRP38 family protein	| transcript=TGME49_285230-t26_1 | gene=TGME49_285230 | organism=Toxoplasma_gondii_ME49 | gene_product=PRP38 family protein | transcript_product=PRP38 family protein | location=TGME49_chrV:2502107-2511971(-) | protein_length=614 | sequence_SO=chromosome | SO=protein_coding	2	3	0
TGME49_286580	Hypothetical	| transcript=TGME49_286580-t26_1 | gene=TGME49_286580 | organism=Toxoplasma_gondii_ME49 | gene_product=hypothetical protein | transcript_product=hypothetical protein | location=TGME49_chrV:1776249-1779116(-) | protein_length=955 | sequence_SO=chromosome | SO=protein_coding	2	3	0
TGME49_286680	Hypothetical	| transcript=TGME49_286680-t26_1 | gene=TGME49_286680 | organism=Toxoplasma_gondii_ME49 | gene_product=hypothetical protein | transcript_product=hypothetical protein | location=TGME49_chrV:1727430-1728515(+) | protein_length=361 | sequence_SO=chromosome | SO=protein_coding	2	0	0
TGME49_289150	Hypothetical	| transcript=TGME49_289150-t26_1 | gene=TGME49_289150 | organism=Toxoplasma_gondii_ME49 | gene_product=hypothetical protein | transcript_product=hypothetical protein | location=TGME49_chrIX:3026998-3031839(-) | protein_length=1002 | sequence_SO=chromosome | SO=protein_coding	2	7	0
TGME49_290600	succinyl-CoA-synthetase alpha SCSA	| transcript=TGME49_290600-t26_1 | gene=TGME49_290600 | organism=Toxoplasma_gondii_ME49 | gene_product=succinyl-CoA-synthetase alpha SCSA | transcript_product=succinyl-CoA-synthetase alpha SCSA | location=TGME49_chrIX:3760535-3764070(+) | protein_length=333 | sequence_SO=chromosome | SO=protein_coding	2	3	0
TGME49_290660	RNA recognition motif-containing protein	| transcript=TGME49_290660-t26_1 | gene=TGME49_290660 | organism=Toxoplasma_gondii_ME49 | gene_product=RNA recognition motif-containing protein | transcript_product=RNA recognition motif-containing protein | location=TGME49_chrIX:3820947-3824310(-) | protein_length=446 | sequence_SO=chromosome | SO=protein_coding	2	2	0
TGME49_293630	Hypothetical	| transcript=TGME49_293630-t26_1 | gene=TGME49_293630 | organism=Toxoplasma_gondii_ME49 | gene_product=hypothetical protein | transcript_product=hypothetical protein | location=TGME49_chrIa:465303-475485(-) | protein_length=811 | sequence_SO=chromosome | SO=protein_coding	2	2	0
TGME49_294620	eukaryotic initiation factor-3, subunit 8, putative	| transcript=TGME49_294620-t26_1 | gene=TGME49_294620 | organism=Toxoplasma_gondii_ME49 | gene_product=eukaryotic initiation factor-3, subunit 8, putative | transcript_product=eukaryotic initiation factor-3, subunit 8, putative | location=TGME49_chrIa:1004477-1011312(-) | protein_length=971 | sequence_SO=chromosome | SO=protein_coding	2	0	0
TGME49_294670	translation initiation factor 3 subunit	| transcript=TGME49_294670-t26_1 | gene=TGME49_294670 | organism=Toxoplasma_gondii_ME49 | gene_product=translation initiation factor 3 subunit | transcript_product=translation initiation factor 3 subunit | location=TGME49_chrIa:1055126-1059712(-) | protein_length=277 | sequence_SO=chromosome | SO=protein_coding	2	5	0
TGME49_297500	T-complex protein 1 eta subunit	| transcript=TGME49_297500-t26_1 | gene=TGME49_297500 | organism=Toxoplasma_gondii_ME49 | gene_product=T-complex protein 1 eta subunit | transcript_product=T-complex protein 1 eta subunit | location=TGME49_chrII:1831235-1838793(-) | protein_length=546 | sequence_SO=chromosome | SO=protein_coding	2	2	0
TGME49_297650	ser/thr phosphatase family	| transcript=TGME49_297650-t26_1 | gene=TGME49_297650 | organism=Toxoplasma_gondii_ME49 | gene_product=Ser/Thr phosphatase family protein | transcript_product=Ser/Thr phosphatase family protein | location=TGME49_chrII:1894362-1901277(-) | protein_length=651 | sequence_SO=chromosome | SO=protein_coding	2	0	0
TGME49_300350	cysteine desulfurase/selenocysteine lyase family PLP dependent transferase superfamily protein	| transcript=TGME49_300350-t26_1 | gene=TGME49_300350 | organism=Toxoplasma_gondii_ME49 | gene_product=cysteine desulfurase/selenocysteine lyase family PLP dependent transferase superfamily protein | transcript_product=cysteine desulfurase/selenocysteine lyase family PLP dependent transferase superfamily protein | location=TGME49_chrXII:55519-63466(+) | protein_length=736 | sequence_SO=chromosome…	2	0	0
TGME49_301180	SRS19F	| transcript=TGME49_301180-t26_1 | gene=TGME49_301180 | organism=Toxoplasma_gondii_ME49 | gene_product=SAG-related sequence SRS19F | transcript_product=SAG-related sequence SRS19F | location=TGME49_chrIV:2299338-2300513(-) | protein_length=391 | sequence_SO=chromosome | SO=protein_coding	2	3	0
TGME49_301480	Hypothetical	| transcript=TGME49_301480-t26_1 | gene=TGME49_301480 | organism=Toxoplasma_gondii_ME49 | gene_product=hypothetical protein | transcript_product=hypothetical protein | location=TGME49_chrIV:2519568-2523485(+) | protein_length=1305 | sequence_SO=chromosome | SO=protein_coding	2	0	0
TGME49_305190	CorA family Mg2+ transporter protein	| transcript=TGME49_305190-t26_1 | gene=TGME49_305190 | organism=Toxoplasma_gondii_ME49 | gene_product=CorA family Mg2+ transporter protein | transcript_product=CorA family Mg2+ transporter protein | location=TGME49_chrIX:5275474-5280883(-) | protein_length=846 | sequence_SO=chromosome | SO=protein_coding	2	4	0
TGME49_305340	corepressor complex CRC230	| transcript=TGME49_305340-t26_1 | gene=TGME49_305340 | organism=Toxoplasma_gondii_ME49 | gene_product=corepressor complex CRC230 | transcript_product=corepressor complex CRC230 | location=TGME49_chrIX:5376196-5389817(+) | protein_length=1916 | sequence_SO=chromosome | SO=protein_coding	2	0	0
TGME49_305860	CDPK3	| transcript=TGME49_305860-t26_1 | gene=TGME49_305860 | organism=Toxoplasma_gondii_ME49 | gene_product=calcium-dependent protein kinase CDPK3 | transcript_product=calcium-dependent protein kinase CDPK3 | location=TGME49_chrIX:5629850-5637411(+) | protein_length=537 | sequence_SO=chromosome | SO=protein_coding	2	0	0
TGME49_305980	pyruvate dehydrogenase complex subunit PDH-E3I	| transcript=TGME49_305980-t26_1 | gene=TGME49_305980 | organism=Toxoplasma_gondii_ME49 | gene_product=pyruvate dehydrogenase complex subunit PDH-E3I | transcript_product=pyruvate dehydrogenase complex subunit PDH-E3I | location=TGME49_chrIX:5705752-5709401(+) | protein_length=638 | sequence_SO=chromosome | SO=protein_coding	2	2	0
TGME49_308860	Hypothetical	| transcript=TGME49_308860-t26_1 | gene=TGME49_308860 | organism=Toxoplasma_gondii_ME49 | gene_product=hypothetical protein | transcript_product=hypothetical protein | location=TGME49_chrXI:304612-308195(-) | protein_length=654 | sequence_SO=chromosome | SO=protein_coding	2	3	0
TGME49_310640	phosphorylase family protein	| transcript=TGME49_310640-t26_1 | gene=TGME49_310640 | organism=Toxoplasma_gondii_ME49 | gene_product=phosphorylase family protein | transcript_product=phosphorylase family protein | location=TGME49_chrXI:1497317-1500417(-) | protein_length=303 | sequence_SO=chromosome | SO=protein_coding	2	2	0
TGME49_312110	Atrx1	| transcript=TGME49_312110-t26_1 | gene=TGME49_312110 | organism=Toxoplasma_gondii_ME49 | gene_product=apicoplast-associated thioredoxin family protein Atrx1 | transcript_product=apicoplast-associated thioredoxin family protein Atrx1 | location=TGME49_chrXI:2434153-2442282(-) | protein_length=790 | sequence_SO=chromosome | SO=protein_coding	2	4	0
TGME49_312490	Hypothetical	| transcript=TGME49_312490-t26_1 | gene=TGME49_312490 | organism=Toxoplasma_gondii_ME49 | gene_product=hypothetical protein | transcript_product=hypothetical protein | location=TGME49_chrXI:2725414-2730047(+) | protein_length=443 | sequence_SO=chromosome | SO=protein_coding	2	0	0
TGME49_313900	non-specific serine/threonine protein kinase	| transcript=TGME49_313900-t26_1 | gene=TGME49_313900 | organism=Toxoplasma_gondii_ME49 | gene_product=non-specific serine/threonine protein kinase | transcript_product=non-specific serine/threonine protein kinase | location=TGME49_chrXI:3790071-3800690(+) | protein_length=3401 | sequence_SO=chromosome | SO=protein_coding	2	2	0
TGME49_314260	Hypothetical	| transcript=TGME49_314260-t26_1 | gene=TGME49_314260 | organism=Toxoplasma_gondii_ME49 | gene_product=hypothetical protein | transcript_product=hypothetical protein | location=TGME49_chrXI:3965719-3966360(+) | protein_length=213 | sequence_SO=chromosome | SO=protein_coding	2	2	0
TGME49_316250	GRA45	| transcript=TGME49_316250-t26_1 | gene=TGME49_316250 | organism=Toxoplasma_gondii_ME49 | gene_product=hypothetical protein | transcript_product=hypothetical protein | location=TGME49_chrXI:5210802-5211986(-) | protein_length=394 | sequence_SO=chromosome | SO=protein_coding	2	3	0
TGME49_319350	SRS17B	| transcript=TGME49_319350-t26_1 | gene=TGME49_319350 | organism=Toxoplasma_gondii_ME49 | gene_product=SAG-related sequence SRS17B | transcript_product=SAG-related sequence SRS17B | location=TGME49_chrIV:1013666-1015280(+) | protein_length=379 | sequence_SO=chromosome | SO=protein_coding	2	2	0
TGME49_319920	oxo acid dehydrogenases acyltransferase (catalytic domain) domain-containing protein	| transcript=TGME49_319920-t26_1 | gene=TGME49_319920 | organism=Toxoplasma_gondii_ME49 | gene_product=2-oxo acid dehydrogenases acyltransferase (catalytic domain) domain-containing protein | transcript_product=2-oxo acid dehydrogenases acyltransferase (catalytic domain) domain-containing protein | location=TGME49_chrIV:660587-666975(-) | protein_length=669 | sequence_SO=chromosome | SO=protein_c…	2	0	0
TGME49_320080	Hypothetical	| transcript=TGME49_320080-t26_1 | gene=TGME49_320080 | organism=Toxoplasma_gondii_ME49 | gene_product=hypothetical protein | transcript_product=hypothetical protein | location=TGME49_chrIV:527046-534571(+) | protein_length=1673 | sequence_SO=chromosome | SO=protein_coding	2	4	0
TGME49_320190	SRS16B	| transcript=TGME49_320190-t26_1 | gene=TGME49_320190 | organism=Toxoplasma_gondii_ME49 | gene_product=SAG-related sequence SRS16B | transcript_product=SAG-related sequence SRS16B | location=TGME49_chrIV:442386-443582(-) | protein_length=398 | sequence_SO=chromosome | SO=protein_coding	2	2	0
TGME49_320490	N-acyl-phosphatidylethanolamine-hydrolyzing phospholipase D family protein	| transcript=TGME49_320490-t26_1 | gene=TGME49_320490 | organism=Toxoplasma_gondii_ME49 | gene_product=N-acyl-phosphatidylethanolamine-hydrolyzing phospholipase D family protein | transcript_product=N-acyl-phosphatidylethanolamine-hydrolyzing phospholipase D family protein | location=TGME49_chrIV:307191-311009(-) | protein_length=1134 | sequence_SO=chromosome | SO=protein_coding	2	0	0
contaminant_GR78_KLULA		owl|P22010| 78 KD GLUCOSE REGULATED PROTEIN HOMOLOG PRECURSOR (GRP 78) (IMMUNOGLOBULIN...	2	0	0
contaminant_GR78_SCHPO		owl|P36604| 78 KD GLUCOSE REGULATED PROTEIN HOMOLOG PRECURSOR (GRP 78) (IMMUNOGLOBULIN...	2	2	0
contaminant_GR78_YEAST		owl|P16474| 78 KD GLUCOSE REGULATED PROTEIN HOMOLOG PRECURSOR (GRP 78) (IMMUNOGLOBULIN...	2	0	0
contaminant_INT-STD2		OVAL	2	2	0
contaminant_UBIQUITIN02		no description	2	2	0
TGME49_202610	TgPPM3D	| transcript=TGME49_202610-t26_1 | gene=TGME49_202610 | organism=Toxoplasma_gondii_ME49 | gene_product=protein phosphatase 2C domain-containing protein | transcript_product=protein phosphatase 2C domain-containing protein | location=TGME49_chrVIIa:3171762-3179268(+) | protein_length=852 | sequence_SO=chromosome | SO=protein_coding	0	2	0
TGME49_202680	peptidase M16	| transcript=TGME49_202680-t26_1 | gene=TGME49_202680 | organism=Toxoplasma_gondii_ME49 | gene_product=peptidase M16, alpha subunit, putative | transcript_product=peptidase M16, alpha subunit, putative | location=TGME49_chrVIIa:3107806-3114116(-) | protein_length=563 | sequence_SO=chromosome | SO=protein_coding	0	3	0
TGME49_203740	Hypothetical	| transcript=TGME49_203740-t26_1 | gene=TGME49_203740 | organism=Toxoplasma_gondii_ME49 | gene_product=hypothetical protein | transcript_product=hypothetical protein | location=TGME49_chrVIIa:2279146-2279952(-) | protein_length=268 | sequence_SO=chromosome | SO=protein_coding	0	2	0
TGME49_204160	GYF domain-containing protein	| transcript=TGME49_204160-t26_1 | gene=TGME49_204160 | organism=Toxoplasma_gondii_ME49 | gene_product=GYF domain-containing protein | transcript_product=GYF domain-containing protein | location=TGME49_chrVIIa:1936339-1945229(-) | protein_length=1821 | sequence_SO=chromosome | SO=protein_coding	0	2	0
TGME49_205320	Hypothetical	| transcript=TGME49_205320-t26_1 | gene=TGME49_205320 | organism=Toxoplasma_gondii_ME49 | gene_product=hypothetical protein | transcript_product=hypothetical protein | location=TGME49_chrVIIa:1473570-1476738(+) | protein_length=655 | sequence_SO=chromosome | SO=protein_coding	0	2	0
TGME49_206610	pyruvate dehydrogenase complex subunit PDH-E2	| transcript=TGME49_206610-t26_1 | gene=TGME49_206610 | organism=Toxoplasma_gondii_ME49 | gene_product=pyruvate dehydrogenase complex subunit PDH-E2 | transcript_product=pyruvate dehydrogenase complex subunit PDH-E2 | location=TGME49_chrVIIa:781130-789026(-) | protein_length=929 | sequence_SO=chromosome | SO=protein_coding	0	2	0
TGME49_207620	pyridine nucleotide-disulfide oxidoreductase domain-containing protein	| transcript=TGME49_207620-t26_1 | gene=TGME49_207620 | organism=Toxoplasma_gondii_ME49 | gene_product=pyridine nucleotide-disulfide oxidoreductase domain-containing protein | transcript_product=pyridine nucleotide-disulfide oxidoreductase domain-containing protein | location=TGME49_chrIb:156062-163682(-) | protein_length=664 | sequence_SO=chromosome | SO=protein_coding	0	4	0
TGME49_208980	Hypothetical	| transcript=TGME49_208980-t26_1 | gene=TGME49_208980 | organism=Toxoplasma_gondii_ME49 | gene_product=hypothetical protein | transcript_product=hypothetical protein | location=TGME49_chrIb:932691-933497(+) | protein_length=268 | sequence_SO=chromosome | SO=protein_coding	0	2	0
TGME49_213520	peptidase M20D, amidohydrolase	| transcript=TGME49_213520-t26_1 | gene=TGME49_213520 | organism=Toxoplasma_gondii_ME49 | gene_product=peptidase M20D, amidohydrolase | transcript_product=peptidase M20D, amidohydrolase | location=TGME49_chrV:1112711-1118922(-) | protein_length=514 | sequence_SO=chromosome | SO=protein_coding	0	3	0
TGME49_216000	IMC3	| transcript=TGME49_216000-t26_1 | gene=TGME49_216000 | organism=Toxoplasma_gondii_ME49 | gene_product=alveolin domain containing intermediate filament IMC3 | transcript_product=alveolin domain containing intermediate filament IMC3 | location=TGME49_chrXI:6475497-6477113(+) | protein_length=538 | sequence_SO=chromosome | SO=protein_coding	0	3	0
TGME49_218530	proteasome-interacting thioredoxin domain-containing protein	| transcript=TGME49_218530-t26_1 | gene=TGME49_218530 | organism=Toxoplasma_gondii_ME49 | gene_product=proteasome-interacting thioredoxin domain-containing protein | transcript_product=proteasome-interacting thioredoxin domain-containing protein | location=TGME49_chrXII:1474434-1477159(+) | protein_length=345 | sequence_SO=chromosome | SO=protein_coding	0	2	0
TGME49_218820	alba2	| transcript=TGME49_218820-t26_1 | gene=TGME49_218820 | organism=Toxoplasma_gondii_ME49 | gene_product=alba 2 | transcript_product=alba 2 | location=TGME49_chrXII:1278904-1280705(+) | protein_length=148 | sequence_SO=chromosome | SO=protein_coding	0	2	0
TGME49_220330	Hypothetical	| transcript=TGME49_220330-t26_1 | gene=TGME49_220330 | organism=Toxoplasma_gondii_ME49 | gene_product=hypothetical protein | transcript_product=hypothetical protein | location=TGME49_chrV:295904-297541(-) | protein_length=545 | sequence_SO=chromosome | SO=protein_coding	0	2	0
TGME49_222070	elongation factor Tu GTP binding domain-containing protein	| transcript=TGME49_222070-t26_1 | gene=TGME49_222070 | organism=Toxoplasma_gondii_ME49 | gene_product=elongation factor Tu GTP binding domain-containing protein | transcript_product=elongation factor Tu GTP binding domain-containing protein | location=TGME49_chrII:806722-810420(+) | protein_length=645 | sequence_SO=chromosome | SO=protein_coding	0	2	0
TGME49_224850	polyadenylate binding protein, putative	| transcript=TGME49_224850-t26_1 | gene=TGME49_224850 | organism=Toxoplasma_gondii_ME49 | gene_product=polyadenylate binding protein, putative | transcript_product=polyadenylate binding protein, putative | location=TGME49_chrX:2776323-2778629(+) | protein_length=768 | sequence_SO=chromosome | SO=protein_coding	0	4	0
TGME49_224980	Hypothetical	| transcript=TGME49_224980-t26_1 | gene=TGME49_224980 | organism=Toxoplasma_gondii_ME49 | gene_product=hypothetical protein | transcript_product=hypothetical protein | location=TGME49_chrX:2612329-2620974(+) | protein_length=1114 | sequence_SO=chromosome | SO=protein_coding	0	3	0
TGME49_226580	Hypothetical	| transcript=TGME49_226580-t26_1 | gene=TGME49_226580 | organism=Toxoplasma_gondii_ME49 | gene_product=hypothetical protein | transcript_product=hypothetical protein | location=TGME49_chrX:1524179-1529076(-) | protein_length=380 | sequence_SO=chromosome | SO=protein_coding	0	3	0
TGME49_229360	transaldolase	| transcript=TGME49_229360-t26_1 | gene=TGME49_229360 | organism=Toxoplasma_gondii_ME49 | gene_product=transaldolase | transcript_product=transaldolase | location=TGME49_chrVIII:200275-204452(-) | protein_length=550 | sequence_SO=chromosome | SO=protein_coding	0	3	0
TGME49_234950	ROP48	| transcript=TGME49_234950-t26_1 | gene=TGME49_234950 | organism=Toxoplasma_gondii_ME49 | gene_product=protein kinase (incomplete catalytic triad) | transcript_product=protein kinase (incomplete catalytic triad) | location=TGME49_chrX:4556381-4558668(-) | protein_length=494 | sequence_SO=chromosome | SO=protein_coding	0	2	0
TGME49_235970	EIF-2 gamma	| transcript=TGME49_235970-t26_1 | gene=TGME49_235970 | organism=Toxoplasma_gondii_ME49 | gene_product=eukaryotic initiation factor-2 gamma, putative | transcript_product=eukaryotic initiation factor-2 gamma, putative | location=TGME49_chrX:5208863-5215127(+) | protein_length=465 | sequence_SO=chromosome | SO=protein_coding	0	3	0
TGME49_236950	Hypothetical	| transcript=TGME49_236950-t26_1 | gene=TGME49_236950 | organism=Toxoplasma_gondii_ME49 | gene_product=hypothetical protein | transcript_product=hypothetical protein | location=TGME49_chrX:5602888-5603877(-) | protein_length=112 | sequence_SO=chromosome | SO=protein_coding	0	2	0
TGME49_237880	GRA13	| transcript=TGME49_237880-t26_1 | gene=TGME49_237880 | organism=Toxoplasma_gondii_ME49 | gene_product=hypothetical protein | transcript_product=hypothetical protein | location=TGME49_chrIV:2626150-2626644(-) | protein_length=164 | sequence_SO=chromosome | SO=protein_coding	0	4	0
TGME49_239760	ribosomal protein RPL22	| transcript=TGME49_239760-t26_1 | gene=TGME49_239760 | organism=Toxoplasma_gondii_ME49 | gene_product=ribosomal protein RPL22 | transcript_product=ribosomal protein RPL22 | location=TGME49_chrVI:901428-903242(-) | protein_length=133 | sequence_SO=chromosome | SO=protein_coding	0	2	0
TGME49_244335	Hypothetical	| transcript=TGME49_244335-t26_1 | gene=TGME49_244335 | organism=Toxoplasma_gondii_ME49 | gene_product=hypothetical protein | transcript_product=hypothetical protein | location=TGME49_chrVI:3193647-3196293(-) | protein_length=551 | sequence_SO=chromosome | SO=protein_coding	0	4	0
TGME49_244530	GRA49	| transcript=TGME49_244530-t26_1 | gene=TGME49_244530 | organism=Toxoplasma_gondii_ME49 | gene_product=hypothetical protein | transcript_product=hypothetical protein | location=TGME49_chrVI:3345057-3346859(-) | protein_length=600 | sequence_SO=chromosome | SO=protein_coding	0	3	0
TGME49_249570	Hypothetical	| transcript=TGME49_249570-t26_1 | gene=TGME49_249570 | organism=Toxoplasma_gondii_ME49 | gene_product=hypothetical protein | transcript_product=hypothetical protein | location=TGME49_chrXII:4649551-4656726(-) | protein_length=274 | sequence_SO=chromosome | SO=protein_coding	0	3	0
TGME49_251500	eukaryotic initiation factor-3, subunit 3, putative	| transcript=TGME49_251500-t26_1 | gene=TGME49_251500 | organism=Toxoplasma_gondii_ME49 | gene_product=eukaryotic initiation factor-3, subunit 3, putative | transcript_product=eukaryotic initiation factor-3, subunit 3, putative | location=TGME49_chrXII:5431564-5434372(+) | protein_length=600 | sequence_SO=chromosome | SO=protein_coding	0	4	0
TGME49_251810	translation initiation factor eIF-5A	| transcript=TGME49_251810-t26_1 | gene=TGME49_251810 | organism=Toxoplasma_gondii_ME49 | gene_product=translation initiation factor eIF-5A, putative | transcript_product=translation initiation factor eIF-5A, putative | location=TGME49_chrXII:5597788-5598273(-) | protein_length=161 | sequence_SO=chromosome | SO=protein_coding	0	2	0
TGME49_252500	polo kinase	| transcript=TGME49_252500-t26_1 | gene=TGME49_252500 | organism=Toxoplasma_gondii_ME49 | gene_product=polo kinase | transcript_product=polo kinase | location=TGME49_chrIII:596586-598679(-) | protein_length=697 | sequence_SO=chromosome | SO=protein_coding	0	4	0
TGME49_253900	parasite porphobilinogen synthase PBGS	| transcript=TGME49_253900-t26_1 | gene=TGME49_253900 | organism=Toxoplasma_gondii_ME49 | gene_product=parasite porphobilinogen synthase PBGS | transcript_product=parasite porphobilinogen synthase PBGS | location=TGME49_chrIII:1284835-1292775(-) | protein_length=658 | sequence_SO=chromosome | SO=protein_coding	0	2	0
TGME49_254880	Alpha-galactosidase	| transcript=TGME49_254880-t26_1 | gene=TGME49_254880 | organism=Toxoplasma_gondii_ME49 | gene_product=Alpha-galactosidase | transcript_product=Alpha-galactosidase | location=TGME49_chrIII:2003160-2010880(+) | protein_length=747 | sequence_SO=chromosome | SO=protein_coding	0	3	0
TGME49_255890	pyridine nucleotide-disulfide oxidoreductase domain-containing protein	| transcript=TGME49_255890-t26_1 | gene=TGME49_255890 | organism=Toxoplasma_gondii_ME49 | gene_product=pyridine nucleotide-disulfide oxidoreductase domain-containing protein | transcript_product=pyridine nucleotide-disulfide oxidoreductase domain-containing protein | location=TGME49_chrVIIb:4643668-4653479(-) | protein_length=788 | sequence_SO=chromosome | SO=protein_coding	0	2	0
TGME49_261750	RON10	| transcript=TGME49_261750-t26_1 | gene=TGME49_261750 | organism=Toxoplasma_gondii_ME49 | gene_product=rhoptry neck protein RON10 | transcript_product=rhoptry neck protein RON10 | location=TGME49_chrVIIb:1545934-1550693(-) | protein_length=835 | sequence_SO=chromosome | SO=protein_coding	0	2	0
TGME49_263090	14-3-3 protein IMC (MJ Gubbels)	| transcript=TGME49_263090-t26_1 | gene=TGME49_263090 | organism=Toxoplasma_gondii_ME49 | gene_product=14-3-3 protein | transcript_product=14-3-3 protein | location=TGME49_chrVIIb:813151-815788(+) | protein_length=323 | sequence_SO=chromosome | SO=protein_coding	0	3	0
TGME49_266760	isocitrate dehydrogenase	| transcript=TGME49_266760-t26_1 | gene=TGME49_266760 | organism=Toxoplasma_gondii_ME49 | gene_product=isocitrate dehydrogenase | transcript_product=isocitrate dehydrogenase | location=TGME49_chrIX:975999-979074(-) | protein_length=594 | sequence_SO=chromosome | SO=protein_coding	0	2	0
TGME49_268890	citrate synthetase	| transcript=TGME49_268890-t26_1 | gene=TGME49_268890 | organism=Toxoplasma_gondii_ME49 | gene_product=citrate synthase I | transcript_product=citrate synthase I | location=TGME49_chrVIII:6222777-6230682(+) | protein_length=560 | sequence_SO=chromosome | SO=protein_coding	0	2	0
TGME49_271470	Hypothetical	| transcript=TGME49_271470-t26_1 | gene=TGME49_271470 | organism=Toxoplasma_gondii_ME49 | gene_product=hypothetical protein | transcript_product=hypothetical protein | location=TGME49_chrVIII:4459592-4471659(-) | protein_length=2399 | sequence_SO=chromosome | SO=protein_coding	0	2	0
TGME49_272390	Hypothetical	| transcript=TGME49_272390-t26_1 | gene=TGME49_272390 | organism=Toxoplasma_gondii_ME49 | gene_product=hypothetical protein | transcript_product=hypothetical protein | location=TGME49_chrVIII:4005716-4011550(-) | protein_length=1258 | sequence_SO=chromosome | SO=protein_coding	0	2	0
TGME49_273560	kinesin heavy chain	| transcript=TGME49_273560-t26_1 | gene=TGME49_273560 | organism=Toxoplasma_gondii_ME49 | gene_product=kinesin heavy chain, putative | transcript_product=kinesin heavy chain, putative | location=TGME49_chrVIII:3384822-3403939(-) | protein_length=1641 | sequence_SO=chromosome | SO=protein_coding	0	2	0
TGME49_275810	ribosomal protein RPS10	| transcript=TGME49_275810-t26_1 | gene=TGME49_275810 | organism=Toxoplasma_gondii_ME49 | gene_product=ribosomal protein RPS10 | transcript_product=ribosomal protein RPS10 | location=TGME49_chrIII:214494-216733(+) | protein_length=152 | sequence_SO=chromosome | SO=protein_coding	0	2	0
TGME49_278960	Hypothetical	| transcript=TGME49_278960-t26_1 | gene=TGME49_278960 | organism=Toxoplasma_gondii_ME49 | gene_product=hypothetical protein | transcript_product=hypothetical protein | location=TGME49_chrXII:5726168-5728540(-) | protein_length=537 | sequence_SO=chromosome | SO=protein_coding	0	2	0
TGME49_279550	Hypothetical	| transcript=TGME49_279550-t26_1 | gene=TGME49_279550 | organism=Toxoplasma_gondii_ME49 | gene_product=hypothetical protein | transcript_product=hypothetical protein | location=TGME49_chrVIIa:16358-20277(-) | protein_length=239 | sequence_SO=chromosome | SO=protein_coding	0	3	0
TGME49_286450	GRA5	| transcript=TGME49_286450-t26_1 | gene=TGME49_286450 | organism=Toxoplasma_gondii_ME49 | gene_product=dense granule protein GRA5 | transcript_product=dense granule protein GRA5 | location=TGME49_chrV:1825437-1825799(+) | protein_length=120 | sequence_SO=chromosome | SO=protein_coding	0	4	0
TGME49_290330	chloride transporter, chloride channel (ClC) family protein	| transcript=TGME49_290330-t26_1 | gene=TGME49_290330 | organism=Toxoplasma_gondii_ME49 | gene_product=chloride transporter, chloride channel (ClC) family protein | transcript_product=chloride transporter, chloride channel (ClC) family protein | location=TGME49_chrIX:3712904-3722186(+) | protein_length=1604 | sequence_SO=chromosome | SO=protein_coding	0	2	0
TGME49_294650	Hypothetical	| transcript=TGME49_294650-t26_1 | gene=TGME49_294650 | organism=Toxoplasma_gondii_ME49 | gene_product=hypothetical protein | transcript_product=hypothetical protein | location=TGME49_chrIa:1040608-1048775(-) | protein_length=1893 | sequence_SO=chromosome | SO=protein_coding	0	3	0
TGME49_297710	Hypothetical	| transcript=TGME49_297710-t26_1 | gene=TGME49_297710 | organism=Toxoplasma_gondii_ME49 | gene_product=hypothetical protein | transcript_product=hypothetical protein | location=TGME49_chrII:1932126-1936698(+) | protein_length=557 | sequence_SO=chromosome | SO=protein_coding	0	2	0
TGME49_306890	Hypothetical	| transcript=TGME49_306890-t26_1 | gene=TGME49_306890 | organism=Toxoplasma_gondii_ME49 | gene_product=hypothetical protein | transcript_product=hypothetical protein | location=TGME49_chrXI:211429-215580(+) | protein_length=1383 | sequence_SO=chromosome | SO=protein_coding	0	2	0
TGME49_310670	glycogen phosphorylase 1, putative	| transcript=TGME49_310670-t26_1 | gene=TGME49_310670 | organism=Toxoplasma_gondii_ME49 | gene_product=glycogen phosphorylase 1, putative | transcript_product=glycogen phosphorylase 1, putative | location=TGME49_chrXI:1511130-1516306(+) | protein_length=913 | sequence_SO=chromosome | SO=protein_coding	0	2	0
TGME49_311230	Hypothetical	| transcript=TGME49_311230-t26_1 | gene=TGME49_311230 | organism=Toxoplasma_gondii_ME49 | gene_product=hypothetical protein | transcript_product=hypothetical protein | location=TGME49_chrXI:1880862-1900195(+) | protein_length=4690 | sequence_SO=chromosome | SO=protein_coding	0	2	0
TGME49_312530	splicing factor CC1	| transcript=TGME49_312530-t26_1 | gene=TGME49_312530 | organism=Toxoplasma_gondii_ME49 | gene_product=splicing factor, CC1 family protein | transcript_product=splicing factor, CC1 family protein | location=TGME49_chrXI:2765290-2767453(+) | protein_length=633 | sequence_SO=chromosome | SO=protein_coding	0	3	0
TGME49_313330	ROP27	| transcript=TGME49_313330-t26_1 | gene=TGME49_313330 | organism=Toxoplasma_gondii_ME49 | gene_product=rhoptry kinase family protein ROP27 | transcript_product=rhoptry kinase family protein ROP27 | location=TGME49_chrXI:3273155-3279967(-) | protein_length=975 | sequence_SO=chromosome | SO=protein_coding	0	2	0
TGME49_314400	pyruvate dehydrogenase E1 component, beta subunit, putative	| transcript=TGME49_314400-t26_1 | gene=TGME49_314400 | organism=Toxoplasma_gondii_ME49 | gene_product=pyruvate dehydrogenase E1 component, beta subunit, putative | transcript_product=pyruvate dehydrogenase E1 component, beta subunit, putative | location=TGME49_chrXI:4061396-4065036(+) | protein_length=423 | sequence_SO=chromosome | SO=protein_coding	0	2	0
TGME49_318460	P-type ATPase of unknown pump specificity (type V) protein	| transcript=TGME49_318460-t26_1 | gene=TGME49_318460 | organism=Toxoplasma_gondii_ME49 | gene_product=P-type ATPase of unknown pump specificity (type V) protein | transcript_product=P-type ATPase of unknown pump specificity (type V) protein | location=TGME49_chrIV:1311503-1318793(-) | protein_length=1484 | sequence_SO=chromosome | SO=protein_coding	0	2	0
TGME49_320600	cold-shock DNA-binding domain-containing protein	| transcript=TGME49_320600-t26_1 | gene=TGME49_320600 | organism=Toxoplasma_gondii_ME49 | gene_product=cold-shock DNA-binding domain-containing protein | transcript_product=cold-shock DNA-binding domain-containing protein | location=TGME49_chrIV:209239-210924(+) | protein_length=209 | sequence_SO=chromosome | SO=protein_coding	0	3	0
TGME49_321170	Toxoplasma gondii family C protein TgTSF1 (Adam Reid)	| transcript=TGME49_321170-t26_1 | gene=TGME49_321170 | organism=Toxoplasma_gondii_ME49 | gene_product=Toxoplasma gondii family C protein | transcript_product=Toxoplasma gondii family C protein | location=TGME49_chrIII:2454543-2456652(+) | protein_length=232 | sequence_SO=chromosome | SO=protein_coding	0	2	0
TGME49_321570	beta-hydroxyacyl-acyl carrier protein dehydratase (FABZ)	| transcript=TGME49_321570-t26_1 | gene=TGME49_321570 | organism=Toxoplasma_gondii_ME49 | gene_product=beta-hydroxyacyl-acyl carrier protein dehydratase (FABZ) | transcript_product=beta-hydroxyacyl-acyl carrier protein dehydratase (FABZ) | location=TGME49_chrIb:1726607-1727396(-) | protein_length=231 | sequence_SO=chromosome | SO=protein_coding	0	3	0
TGME49_249270	protein disulfide isomerase-related protein	| transcript=TGME49_249270-t26_1 | gene=TGME49_249270 | organism=Toxoplasma_gondii_ME49 | gene_product=protein disulfide isomerase-related protein (provisional), putative | transcript_product=protein disulfide isomerase-related protein (provisional), putative | location=TGME49_chrXII:4417115-4422515(+) | protein_length=547 | sequence_SO=chromosome | SO=protein_coding	39	39
TGME49_294200	glucose-6-phosphate dehdrogenase	| transcript=TGME49_294200-t26_1 | gene=TGME49_294200 | organism=Toxoplasma_gondii_ME49 | gene_product=glucose-6-phosphate 1-dehydrogenase | transcript_product=glucose-6-phosphate 1-dehydrogenase | location=TGME49_chrIa:698240-705095(+) | protein_length=560 | sequence_SO=chromosome | SO=protein_coding	23	22	2
TGME49_309120	Ribosomal protein RPL4	| transcript=TGME49_309120-t26_1 | gene=TGME49_309120 | organism=Toxoplasma_gondii_ME49 | gene_product=ribosomal protein RPL4 | transcript_product=ribosomal protein RPL4 | location=TGME49_chrXI:513855-515201(-) | protein_length=448 | sequence_SO=chromosome | SO=protein_coding	20	19	2
contaminant_GR78_LYCES		owl|P49118| 78 KD GLUCOSE REGULATED PROTEIN HOMOLOG PRECURSOR (GRP 78) (IMMUNOGLOBULIN...	19	17	2
TGME49_308090	ROP5	| transcript=TGME49_308090-t26_1 | gene=TGME49_308090 | organism=Toxoplasma_gondii_ME49 | gene_product=rhoptry protein ROP5 | transcript_product=rhoptry protein ROP5 | location=TGME49_chrXII:566721-568370(-) | protein_length=549 | sequence_SO=chromosome | SO=protein_coding	15	18	2
TGME49_261950	ATP synthase beta subunit ATP-B	| transcript=TGME49_261950-t26_1 | gene=TGME49_261950 | organism=Toxoplasma_gondii_ME49 | gene_product=ATP synthase beta subunit ATP-B | transcript_product=ATP synthase beta subunit ATP-B | location=TGME49_chrVIIb:1481422-1484519(-) | protein_length=560 | sequence_SO=chromosome | SO=protein_coding	9	9	2
TGME49_219820	polyubiquitin UbC, putative	| transcript=TGME49_219820-t26_1 | gene=TGME49_219820 | organism=Toxoplasma_gondii_ME49 | gene_product=polyubiquitin UbC, putative | transcript_product=polyubiquitin UbC, putative | location=TGME49_chrXII:621317-623152(-) | protein_length=611 | sequence_SO=chromosome | SO=protein_coding	8	3	2
contaminant_UBIQUITIN08		no description	8	4	2
TGME49_251870	histone H2Bb	| transcript=TGME49_251870-t26_1 | gene=TGME49_251870 | organism=Toxoplasma_gondii_ME49 | gene_product=histone H2Bb | transcript_product=histone H2Bb | location=TGME49_chrXII:5634774-5635121(+) | protein_length=115 | sequence_SO=chromosome | SO=protein_coding	7	6	2
TGME49_268200	RNA recognition motif-containing protein	| transcript=TGME49_268200-t26_1 | gene=TGME49_268200 | organism=Toxoplasma_gondii_ME49 | gene_product=RNA recognition motif-containing protein | transcript_product=RNA recognition motif-containing protein | location=TGME49_chrVIII:6650217-6653313(+) | protein_length=648 | sequence_SO=chromosome | SO=protein_coding	7	6	2
TGME49_299050	ribosomal protein RPL17	| transcript=TGME49_299050-t26_1 | gene=TGME49_299050 | organism=Toxoplasma_gondii_ME49 | gene_product=ribosomal protein RPL17 | transcript_product=ribosomal protein RPL17 | location=TGME49_chrIII:2224012-2226278(-) | protein_length=195 | sequence_SO=chromosome | SO=protein_coding	7	5	2
TGME49_305160	histone H2Ba	| transcript=TGME49_305160-t26_1 | gene=TGME49_305160 | organism=Toxoplasma_gondii_ME49 | gene_product=histone H2Ba | transcript_product=histone H2Ba | location=TGME49_chrIX:5259734-5260084(+) | protein_length=116 | sequence_SO=chromosome | SO=protein_coding	7	6	2
TGME49_309752	succinate-Coenzyme A ligase, beta subunit, putative	| transcript=TGME49_309752-t26_1 | gene=TGME49_309752 | organism=Toxoplasma_gondii_ME49 | gene_product=succinate-Coenzyme A ligase, beta subunit, putative | transcript_product=succinate-Coenzyme A ligase, beta subunit, putative | location=TGME49_chrXI:787257-790480(+) | protein_length=498 | sequence_SO=chromosome | SO=protein_coding	7	6	2
TGME49_204400	ATPase synthase subunit alpha, putative	| transcript=TGME49_204400-t26_1 | gene=TGME49_204400 | organism=Toxoplasma_gondii_ME49 | gene_product=ATPase synthase subunit alpha, putative | transcript_product=ATPase synthase subunit alpha, putative | location=TGME49_chrVIIa:1815332-1822685(+) | protein_length=577 | sequence_SO=chromosome | SO=protein_coding	6	7	2
TGME49_222170	GRA17	| transcript=TGME49_222170-t26_1 | gene=TGME49_222170 | organism=Toxoplasma_gondii_ME49 | gene_product=dense-granule antigen DG32 | transcript_product=dense-granule antigen DG32 | location=TGME49_chrII:928859-930183(+) | protein_length=300 | sequence_SO=chromosome | SO=protein_coding	6	4	2
TGME49_287500	T complex chaperonin, putative	| transcript=TGME49_287500-t26_1 | gene=TGME49_287500 | organism=Toxoplasma_gondii_ME49 | gene_product=T complex chaperonin, putative | transcript_product=T complex chaperonin, putative | location=TGME49_chrV:565387-570680(-) | protein_length=556 | sequence_SO=chromosome | SO=protein_coding	6	4	2
TGME49_292130	ribosomal protein RPL13A	| transcript=TGME49_292130-t26_1 | gene=TGME49_292130 | organism=Toxoplasma_gondii_ME49 | gene_product=ribosomal protein RPL13A | transcript_product=ribosomal protein RPL13A | location=TGME49_chrIX:4567408-4570167(-) | protein_length=286 | sequence_SO=chromosome | SO=protein_coding	6	9	2
TGME49_215590	flavoprotein subunit of succinate dehydrogenase	| transcript=TGME49_215590-t26_1 | gene=TGME49_215590 | organism=Toxoplasma_gondii_ME49 | gene_product=flavoprotein subunit of succinate dehydrogenase | transcript_product=flavoprotein subunit of succinate dehydrogenase | location=TGME49_chrX:7032191-7041981(-) | protein_length=669 | sequence_SO=chromosome | SO=protein_coding	5	6	2
TGME49_225050	denosylhomocysteinase, putative	| transcript=TGME49_225050-t26_1 | gene=TGME49_225050 | organism=Toxoplasma_gondii_ME49 | gene_product=adenosylhomocysteinase, putative | transcript_product=adenosylhomocysteinase, putative | location=TGME49_chrX:2554283-2556669(-) | protein_length=588 | sequence_SO=chromosome | SO=protein_coding	5	3	2
TGME49_248480	ribosomal protein RPS9	| transcript=TGME49_248480-t26_1 | gene=TGME49_248480 | organism=Toxoplasma_gondii_ME49 | gene_product=ribosomal protein RPS9 | transcript_product=ribosomal protein RPS9 | location=TGME49_chrXII:3884353-3886214(+) | protein_length=188 | sequence_SO=chromosome | SO=protein_coding	5	5	2
TGME49_326800	S-Adenosyl homocysteine hydrolase	| transcript=TGME49_326800-t26_1 | gene=TGME49_326800 | organism=Toxoplasma_gondii_ME49 | gene_product=S-Adenosyl homocysteine hydrolase | transcript_product=S-Adenosyl homocysteine hydrolase | location=KE139636:1-1005(-) | protein_length=335 | sequence_SO=supercontig | SO=protein_coding	5	3	2
TGME49_216860	DEAD (Asp-Glu-Ala-Asp) box polypeptide DDX39	| transcript=TGME49_216860-t26_1 | gene=TGME49_216860 | organism=Toxoplasma_gondii_ME49 | gene_product=DEAD (Asp-Glu-Ala-Asp) box polypeptide DDX39 | transcript_product=DEAD (Asp-Glu-Ala-Asp) box polypeptide DDX39 | location=TGME49_chrXI:5844665-5848755(+) | protein_length=434 | sequence_SO=chromosome | SO=protein_coding	4	3	2
TGME49_264080	acyl carrier protein ACP | transcript_product=acyl carrier protein ACP	| transcript=TGME49_264080-t26_1 | gene=TGME49_264080 | organism=Toxoplasma_gondii_ME49 | gene_product=acyl carrier protein ACP | transcript_product=acyl carrier protein ACP | location=TGME49_chrVIIb:203978-205456(-) | protein_length=183 | sequence_SO=chromosome | SO=protein_coding	4	3	2
TGME49_205470	translation elongation factor 2 family protein, putative	| transcript=TGME49_205470-t26_1 | gene=TGME49_205470 | organism=Toxoplasma_gondii_ME49 | gene_product=translation elongation factor 2 family protein, putative | transcript_product=translation elongation factor 2 family protein, putative | location=TGME49_chrVIIa:1385098-1389126(+) | protein_length=952 | sequence_SO=chromosome | SO=protein_coding	3	4	2
TGME49_219850	prolyl-tRNA synthetase (ProRS) | transcript_product=prolyl-tRNA synthetase (ProRS)	| transcript=TGME49_219850-t26_1 | gene=TGME49_219850 | organism=Toxoplasma_gondii_ME49 | gene_product=prolyl-tRNA synthetase (ProRS) | transcript_product=prolyl-tRNA synthetase (ProRS) | location=TGME49_chrXII:593135-602054(-) | protein_length=830 | sequence_SO=chromosome | SO=protein_coding	3	8	2
TGME49_229250	ribosomal protein RPL28	| transcript=TGME49_229250-t26_1 | gene=TGME49_229250 | organism=Toxoplasma_gondii_ME49 | gene_product=ribosomal protein RPL28 | transcript_product=ribosomal protein RPL28 | location=TGME49_chrVIII:109417-110877(-) | protein_length=129 | sequence_SO=chromosome | SO=protein_coding	3	2	2
TGME49_208790	MC family transporter, putative	| transcript=TGME49_208790-t26_1 | gene=TGME49_208790 | organism=Toxoplasma_gondii_ME49 | gene_product=MC family transporter, putative | transcript_product=MC family transporter, putative | location=TGME49_chrIb:860813-864047(-) | protein_length=310 | sequence_SO=chromosome | SO=protein_coding	2	2	2
TGME49_243950	prohibitin, putative	| transcript=TGME49_243950-t26_1 | gene=TGME49_243950 | organism=Toxoplasma_gondii_ME49 | gene_product=prohibitin, putative | transcript_product=prohibitin, putative | location=TGME49_chrVI:2906238-2908608(+) | protein_length=271 | sequence_SO=chromosome | SO=protein_coding	2	0	2
TGME49_268850	enolase 2	| transcript=TGME49_268850-t26_1 | gene=TGME49_268850 | organism=Toxoplasma_gondii_ME49 | gene_product=enolase 2 | transcript_product=enolase 2 | location=TGME49_chrVIII:6250782-6252860(-) | protein_length=475 | sequence_SO=chromosome | SO=protein_coding	2	0	2
TGME49_300140	elongation factor 1-gamma, putative	| transcript=TGME49_300140-t26_1 | gene=TGME49_300140 | organism=Toxoplasma_gondii_ME49 | gene_product=elongation factor 1-gamma, putative | transcript_product=elongation factor 1-gamma, putative | location=TGME49_chrXII:185954-188540(+) | protein_length=394 | sequence_SO=chromosome | SO=protein_coding	2	2	2
TGME49_309820	ribosomal protein RPL11	| transcript=TGME49_309820-t26_1 | gene=TGME49_309820 | organism=Toxoplasma_gondii_ME49 | gene_product=ribosomal protein RPL11 | transcript_product=ribosomal protein RPL11 | location=TGME49_chrXI:830503-832124(+) | protein_length=175 | sequence_SO=chromosome | SO=protein_coding	2	2	2
TGME49_312090	ribosomal protein RPL23	| transcript=TGME49_312090-t26_1 | gene=TGME49_312090 | organism=Toxoplasma_gondii_ME49 | gene_product=ribosomal protein RPL23 | transcript_product=ribosomal protein RPL23 | location=TGME49_chrXI:2419184-2421277(-) | protein_length=139 | sequence_SO=chromosome | SO=protein_coding	2	0	2
TGME49_216880	guanine nucleotide-binding protein	| transcript=TGME49_216880-t26_1 | gene=TGME49_216880 | organism=Toxoplasma_gondii_ME49 | gene_product=guanine nucleotide-binding protein | transcript_product=guanine nucleotide-binding protein | location=TGME49_chrXI:5816270-5819864(-) | protein_length=321 | sequence_SO=chromosome | SO=protein_coding	0	0	2
TGME49_238050	nuclease and tudor domain-containing protein	| transcript=TGME49_238050-t26_1 | gene=TGME49_238050 | organism=Toxoplasma_gondii_ME49 | gene_product=nuclease and tudor domain-containing protein | transcript_product=nuclease and tudor domain-containing protein | location=TGME49_chrVI:31927-40706(+) | protein_length=941 | sequence_SO=chromosome | SO=protein_coding	0	0	2
TGME49_260440	nuclear factor NF3	| transcript=TGME49_260440-t26_1 | gene=TGME49_260440 | organism=Toxoplasma_gondii_ME49 | gene_product=nuclear factor NF3 | transcript_product=nuclear factor NF3 | location=TGME49_chrVIIb:2268453-2272974(-) | protein_length=311 | sequence_SO=chromosome | SO=protein_coding	0	0	2
TGME49_273460	eukaryotic translation initiation factor 3 subunit 6 interacting protein	| transcript=TGME49_273460-t26_1 | gene=TGME49_273460 | organism=Toxoplasma_gondii_ME49 | gene_product=eukaryotic translation initiation factor 3 subunit 6 interacting protein | transcript_product=eukaryotic translation initiation factor 3 subunit 6 interacting protein | location=TGME49_chrVIII:3492964-3498835(-) | protein_length=639 | sequence_SO=chromosome | SO=protein_coding	0	2	2
TGME49_278530	multiprotein bridging factor type 1 family transcriptional co-activator, putative	| transcript=TGME49_278530-t26_1 | gene=TGME49_278530 | organism=Toxoplasma_gondii_ME49 | gene_product=multiprotein bridging factor type 1 family transcriptional co-activator, putative | transcript_product=multiprotein bridging factor type 1 family transcriptional co-activator, putative | location=TGME49_chrXII:6038574-6040339(+) | protein_length=144 | sequence_SO=chromosome | SO=protein_coding	0	0	2
TGME49_279390	proliferation-associated protein 2G4, putative	| transcript=TGME49_279390-t26_1 | gene=TGME49_279390 | organism=Toxoplasma_gondii_ME49 | gene_product=proliferation-associated protein 2G4, putative | transcript_product=proliferation-associated protein 2G4, putative | location=TGME49_chrIX:208207-212823(-) | protein_length=462 | sequence_SO=chromosome | SO=protein_coding	0	3	2
contaminant_KERATIN15		no description	19	14	3
TGME49_221620	beta-tubulin, putative	| transcript=TGME49_221620-t26_1 | gene=TGME49_221620 | organism=Toxoplasma_gondii_ME49 | gene_product=beta-tubulin, putative | transcript_product=beta-tubulin, putative | location=TGME49_chrII:489143-491480(-) | protein_length=449 | sequence_SO=chromosome | SO=protein_coding	10	9	3
TGME49_239260	histone H4	| transcript=TGME49_239260-t26_1 | gene=TGME49_239260 | organism=Toxoplasma_gondii_ME49 | gene_product=histone H4 | transcript_product=histone H4 | location=TGME49_chrVI:498086-498397(-) | protein_length=103 | sequence_SO=chromosome | SO=protein_coding	10	9	3
TGME49_247550	heat shock protein HSP60	| transcript=TGME49_247550-t26_1 | gene=TGME49_247550 | organism=Toxoplasma_gondii_ME49 | gene_product=heat shock protein HSP60 | transcript_product=heat shock protein HSP60 | location=TGME49_chrXII:3410667-3414639(-) | protein_length=575 | sequence_SO=chromosome | SO=protein_coding	9	9	3
TGME49_305520	ribosomal protein RPS2	| transcript=TGME49_305520-t26_1 | gene=TGME49_305520 | organism=Toxoplasma_gondii_ME49 | gene_product=ribosomal protein RPS2 | transcript_product=ribosomal protein RPS2 | location=TGME49_chrIX:5449517-5451958(+) | protein_length=269 | sequence_SO=chromosome | SO=protein_coding	9	5	3
TGME49_231140	ribosomal protein RPS25	| transcript=TGME49_231140-t26_1 | gene=TGME49_231140 | organism=Toxoplasma_gondii_ME49 | gene_product=ribosomal protein RPS25 | transcript_product=ribosomal protein RPS25 | location=TGME49_chrVIII:1265081-1266106(+) | protein_length=161 | sequence_SO=chromosome | SO=protein_coding	8	6	3
TGME49_286630	redoxin domain-containing protein	| transcript=TGME49_286630-t26_1 | gene=TGME49_286630 | organism=Toxoplasma_gondii_ME49 | gene_product=redoxin domain-containing protein | transcript_product=redoxin domain-containing protein | location=TGME49_chrV:1751790-1752668(+) | protein_length=292 | sequence_SO=chromosome | SO=protein_coding	8	11	3
TGME49_289750	ribosomal protein RPL40	| transcript=TGME49_289750-t26_1 | gene=TGME49_289750 | organism=Toxoplasma_gondii_ME49 | gene_product=ribosomal-ubiquitin protein RPL40 | transcript_product=ribosomal-ubiquitin protein RPL40 | location=TGME49_chrIX:3427848-3429057(+) | protein_length=129 | sequence_SO=chromosome | SO=protein_coding	8	3	3
TGME49_248390	ribosomal protein RPS26	| transcript=TGME49_248390-t26_1 | gene=TGME49_248390 | organism=Toxoplasma_gondii_ME49 | gene_product=ribosomal protein RPL26 | transcript_product=ribosomal protein RPL26 | location=TGME49_chrXII:3830586-3831607(-) | protein_length=141 | sequence_SO=chromosome | SO=protein_coding	7	9	3
TGME49_262380	elongation factor Tu, putative	| transcript=TGME49_262380-t26_1 | gene=TGME49_262380 | organism=Toxoplasma_gondii_ME49 | gene_product=elongation factor Tu, putative | transcript_product=elongation factor Tu, putative | location=TGME49_chrVIIb:1315955-1319614(-) | protein_length=552 | sequence_SO=chromosome | SO=protein_coding	6	4	3
TGME49_263050	ribosomal protein RPL13	| transcript=TGME49_263050-t26_1 | gene=TGME49_263050 | organism=Toxoplasma_gondii_ME49 | gene_product=ribosomal protein RPL13 | transcript_product=ribosomal protein RPL13 | location=TGME49_chrVIIb:852938-856438(-) | protein_length=355 | sequence_SO=chromosome | SO=protein_coding	6	7	3
TGME49_225080	ribosomal protein RPS18	| transcript=TGME49_225080-t26_1 | gene=TGME49_225080 | organism=Toxoplasma_gondii_ME49 | gene_product=ribosomal protein RPS18 | transcript_product=ribosomal protein RPS18 | location=TGME49_chrX:2540172-2541420(+) | protein_length=156 | sequence_SO=chromosome | SO=protein_coding	5	5	3
TGME49_230410	peroxiredoxin PRX3	| transcript=TGME49_230410-t26_1 | gene=TGME49_230410 | organism=Toxoplasma_gondii_ME49 | gene_product=peroxiredoxin PRX3 | transcript_product=peroxiredoxin PRX3 | location=TGME49_chrVIII:757230-759334(-) | protein_length=283 | sequence_SO=chromosome | SO=protein_coding	4	0	3
TGME49_247510	fructose-bisphospatase II	| transcript=TGME49_247510-t26_1 | gene=TGME49_247510 | organism=Toxoplasma_gondii_ME49 | gene_product=fructose-bisphospatase II | transcript_product=fructose-bisphospatase II | location=TGME49_chrXII:3385801-3389686(+) | protein_length=381 | sequence_SO=chromosome | SO=protein_coding	4	7	3
TGME49_249250	ribosomal protein RPL35A	| transcript=TGME49_249250-t26_1 | gene=TGME49_249250 | organism=Toxoplasma_gondii_ME49 | gene_product=ribosomal protein RPL35A | transcript_product=ribosomal protein RPL35A | location=TGME49_chrXII:4397271-4398997(+) | protein_length=112 | sequence_SO=chromosome | SO=protein_coding	4	6	3
TGME49_253430	asparagine synthetase, putative	| transcript=TGME49_253430-t26_1 | gene=TGME49_253430 | organism=Toxoplasma_gondii_ME49 | gene_product=asparagine synthetase, putative | transcript_product=asparagine synthetase, putative | location=TGME49_chrIII:943634-949862(+) | protein_length=588 | sequence_SO=chromosome | SO=protein_coding	4	3	3
TGME49_244320	ribosomal protein RPL24	| transcript=TGME49_244320-t26_1 | gene=TGME49_244320 | organism=Toxoplasma_gondii_ME49 | gene_product=ribosomal protein RPL24 | transcript_product=ribosomal protein RPL24 | location=TGME49_chrVI:3188303-3191038(+) | protein_length=291 | sequence_SO=chromosome | SO=protein_coding	3	3	3
TGME49_263040	ribosomal protein RPS16	| transcript=TGME49_263040-t26_1 | gene=TGME49_263040 | organism=Toxoplasma_gondii_ME49 | gene_product=ribosomal protein RPS16 | transcript_product=ribosomal protein RPS16 | location=TGME49_chrVIIb:856869-858555(+) | protein_length=211 | sequence_SO=chromosome | SO=protein_coding	3	3	3
TGME49_219800	vacuolar ATP synthase subunit b, putative	| transcript=TGME49_219800-t26_1 | gene=TGME49_219800 | organism=Toxoplasma_gondii_ME49 | gene_product=vacuolar ATP synthase subunit b, putative | transcript_product=vacuolar ATP synthase subunit b, putative | location=TGME49_chrXII:638220-640954(+) | protein_length=505 | sequence_SO=chromosome | SO=protein_coding	2	4	3
TGME49_223410	eukaryotic initiation factor-4E, putative	| transcript=TGME49_223410-t26_1 | gene=TGME49_223410 | organism=Toxoplasma_gondii_ME49 | gene_product=eukaryotic initiation factor-4E, putative | transcript_product=eukaryotic initiation factor-4E, putative | location=TGME49_chrX:3858953-3861695(+) | protein_length=225 | sequence_SO=chromosome | SO=protein_coding	0	0	3
TGME49_259240	ribosomal protein RPS21	| transcript=TGME49_259240-t26_1 | gene=TGME49_259240 | organism=Toxoplasma_gondii_ME49 | gene_product=ribosomal protein RPS21 | transcript_product=ribosomal protein RPS21 | location=TGME49_chrVIIb:2847583-2848777(-) | protein_length=82 | sequence_SO=chromosome | SO=protein_coding	0	2	3
TGME49_291680	Sec23/Sec24 trunk domain-containing protein	| transcript=TGME49_291680-t26_1 | gene=TGME49_291680 | organism=Toxoplasma_gondii_ME49 | gene_product=Sec23/Sec24 trunk domain-containing protein | transcript_product=Sec23/Sec24 trunk domain-containing protein | location=TGME49_chrIX:4324662-4338786(-) | protein_length=791 | sequence_SO=chromosome | SO=protein_coding	0	0	3
TGME49_302050	elongation factor tu, apicoplast, putative	| transcript=TGME49_302050-t26_1 | gene=TGME49_302050 | organism=Toxoplasma_gondii_ME49 | gene_product=elongation factor tu, apicoplast, putative | transcript_product=elongation factor tu, apicoplast, putative | location=KE138841:33883-35088(-) | protein_length=401 | sequence_SO=apicoplast_chromosome | SO=protein_coding	0	0	3
TGME49_244560	heat shock proteins HSP90	| transcript=TGME49_244560-t26_1 | gene=TGME49_244560 | organism=Toxoplasma_gondii_ME49 | gene_product=heat shock protein 90, putative | transcript_product=heat shock protein 90, putative | location=TGME49_chrVI:3358480-3362144(+) | protein_length=847 | sequence_SO=chromosome | SO=protein_coding	205	190	4
contaminant_GR78_HUMAN		owl|P11021| 78 KD GLUCOSE REGULATED PROTEIN PRECURSOR (GRP 78) (IMMUNOGLOBULIN...	19	13	4
contaminant_GR78_MESAU		owl|P07823| 78 KD GLUCOSE REGULATED PROTEIN PRECURSOR (GRP 78) (IMMUNOGLOBULIN...	19	15	4
contaminant_GR78_MOUSE		owl|P20029| 78 KD GLUCOSE REGULATED PROTEIN PRECURSOR (GRP 78) (IMMUNOGLOBULIN...	19	15	4
contaminant_GR78_RAT		owl|P06761| 78 KD GLUCOSE REGULATED PROTEIN PRECURSOR (GRP 78) (IMMUNOGLOBULIN...	19	15	4
TGME49_210690	ribosomal protein RPS6	| transcript=TGME49_210690-t26_1 | gene=TGME49_210690 | organism=Toxoplasma_gondii_ME49 | gene_product=ribosomal protein RPS6 | transcript_product=ribosomal protein RPS6 | location=TGME49_chrIV:2157331-2158101(+) | protein_length=256 | sequence_SO=chromosome | SO=protein_coding	17	18	4
TGME49_249900	adenine nucleotide translocator, putative	| transcript=TGME49_249900-t26_1 | gene=TGME49_249900 | organism=Toxoplasma_gondii_ME49 | gene_product=adenine nucleotide translocator, putative | transcript_product=adenine nucleotide translocator, putative | location=TGME49_chrXII:4937491-4938447(+) | protein_length=318 | sequence_SO=chromosome | SO=protein_coding	11	9	4
TGME49_313390	ribosomal protein RPL6	| transcript=TGME49_313390-t26_1 | gene=TGME49_313390 | organism=Toxoplasma_gondii_ME49 | gene_product=ribosomal protein RPL6 | transcript_product=ribosomal protein RPL6 | location=TGME49_chrXI:3337418-3338266(+) | protein_length=282 | sequence_SO=chromosome | SO=protein_coding	10	11	4
TGME49_229670	ribosomal protein RPS23	| transcript=TGME49_229670-t26_1 | gene=TGME49_229670 | organism=Toxoplasma_gondii_ME49 | gene_product=ribosomal protein RPS23 | transcript_product=ribosomal protein RPS23 | location=TGME49_chrVIII:371876-374724(+) | protein_length=143 | sequence_SO=chromosome | SO=protein_coding	9	6	4
TGME49_235470	myosinA	| transcript=TGME49_235470-t26_1 | gene=TGME49_235470 | organism=Toxoplasma_gondii_ME49 | gene_product=myosin A | transcript_product=myosin A | location=TGME49_chrX:4884161-4889835(+) | protein_length=831 | sequence_SO=chromosome | SO=protein_coding	9	12	4
TGME49_228470	ribosomal protein RPL15	| transcript=TGME49_228470-t26_1 | gene=TGME49_228470 | organism=Toxoplasma_gondii_ME49 | gene_product=ribosomal protein RPL15 | transcript_product=ribosomal protein RPL15 | location=TGME49_chrX:295200-297430(+) | protein_length=205 | sequence_SO=chromosome | SO=protein_coding	8	6	4
TGME49_267400	ribosomal protein RPL32	| transcript=TGME49_267400-t26_1 | gene=TGME49_267400 | organism=Toxoplasma_gondii_ME49 | gene_product=ribosomal protein RPL32 | transcript_product=ribosomal protein RPL32 | location=TGME49_chrIX:674437-674942(-) | protein_length=134 | sequence_SO=chromosome | SO=protein_coding	8	8	4
TGME49_231630	IMC4	| transcript=TGME49_231630-t26_1 | gene=TGME49_231630 | organism=Toxoplasma_gondii_ME49 | gene_product=alveolin domain containing intermediate filament IMC4 | transcript_product=alveolin domain containing intermediate filament IMC4 | location=TGME49_chrVIII:1513183-1515343(-) | protein_length=452 | sequence_SO=chromosome | SO=protein_coding	7	9	4
TGME49_232710	ribosomal protein RPS3A	| transcript=TGME49_232710-t26_1 | gene=TGME49_232710 | organism=Toxoplasma_gondii_ME49 | gene_product=ribosomal protein RPS3A | transcript_product=ribosomal protein RPS3A | location=TGME49_chrVIII:2235909-2237297(+) | protein_length=259 | sequence_SO=chromosome | SO=protein_coding	7	11	4
TGME49_269600	biotin-requiring enzyme domain-containing protein	| transcript=TGME49_269600-t26_1 | gene=TGME49_269600 | organism=Toxoplasma_gondii_ME49 | gene_product=biotin-requiring enzyme domain-containing protein | transcript_product=biotin-requiring enzyme domain-containing protein | location=TGME49_chrVIII:5747995-5753190(+) | protein_length=825 | sequence_SO=chromosome | SO=protein_coding	7	8	4
TGME49_290670	leucyl aminopeptidase LAP	| transcript=TGME49_290670-t26_1 | gene=TGME49_290670 | organism=Toxoplasma_gondii_ME49 | gene_product=leucyl aminopeptidase LAP | transcript_product=leucyl aminopeptidase LAP | location=TGME49_chrIX:3829311-3834438(+) | protein_length=781 | sequence_SO=chromosome | SO=protein_coding	7	9	4
TGME49_226970	ribosomal protein RPS11	| transcript=TGME49_226970-t26_1 | gene=TGME49_226970 | organism=Toxoplasma_gondii_ME49 | gene_product=ribosomal protein RPS11 | transcript_product=ribosomal protein RPS11 | location=TGME49_chrX:1180402-1183277(-) | protein_length=161 | sequence_SO=chromosome | SO=protein_coding	6	5	4
TGME49_236650	DEAD (Asp-Glu-Ala-Asp) box polypeptide 17	| transcript=TGME49_236650-t26_1 | gene=TGME49_236650 | organism=Toxoplasma_gondii_ME49 | gene_product=DEAD (Asp-Glu-Ala-Asp) box polypeptide 17 | transcript_product=DEAD (Asp-Glu-Ala-Asp) box polypeptide 17 | location=TGME49_chrX:5471350-5474968(-) | protein_length=550 | sequence_SO=chromosome | SO=protein_coding	6	7	4
TGME49_227600	ribosomal protein RPL34	| transcript=TGME49_227600-t26_1 | gene=TGME49_227600 | organism=Toxoplasma_gondii_ME49 | gene_product=ribosomal protein RPL34 | transcript_product=ribosomal protein RPL34 | location=TGME49_chrX:894289-896541(-) | protein_length=134 | sequence_SO=chromosome | SO=protein_coding	4	3	4
TGME49_313010	DEAD (Asp-Glu-Ala-Asp) box polypeptide DDX6	| transcript=TGME49_313010-t26_1 | gene=TGME49_313010 | organism=Toxoplasma_gondii_ME49 | gene_product=DEAD (Asp-Glu-Ala-Asp) box polypeptide DDX6 | transcript_product=DEAD (Asp-Glu-Ala-Asp) box polypeptide DDX6 | location=TGME49_chrXI:3032437-3035828(-) | protein_length=475 | sequence_SO=chromosome | SO=protein_coding	4	4	4
TGME49_223050	ribosomal protein RPS20	| transcript=TGME49_223050-t26_1 | gene=TGME49_223050 | organism=Toxoplasma_gondii_ME49 | gene_product=ribosomal protein RPS20 | transcript_product=ribosomal protein RPS20 | location=TGME49_chrII:1385210-1387050(+) | protein_length=233 | sequence_SO=chromosome | SO=protein_coding	3	2	4
TGME49_226250	DEAD (Asp-Glu-Ala-Asp) box polypeptide DDX3X	| transcript=TGME49_226250-t26_1 | gene=TGME49_226250 | organism=Toxoplasma_gondii_ME49 | gene_product=DEAD (Asp-Glu-Ala-Asp) box polypeptide DDX3X | transcript_product=DEAD (Asp-Glu-Ala-Asp) box polypeptide DDX3X | location=TGME49_chrX:1759628-1762586(+) | protein_length=734 | sequence_SO=chromosome | SO=protein_coding	2	2	4
TGME49_277000	transport protein Sec24, putative	| transcript=TGME49_277000-t26_1 | gene=TGME49_277000 | organism=Toxoplasma_gondii_ME49 | gene_product=transport protein Sec24, putative | transcript_product=transport protein Sec24, putative | location=TGME49_chrXII:6793742-6802522(-) | protein_length=1019 | sequence_SO=chromosome | SO=protein_coding	0	0	4
TGME49_315570	Hypothetical	| transcript=TGME49_315570-t26_1 | gene=TGME49_315570 | organism=Toxoplasma_gondii_ME49 | gene_product=hypothetical protein | transcript_product=hypothetical protein | location=TGME49_chrXI:4814041-4814900(+) | protein_length=91 | sequence_SO=chromosome | SO=protein_coding	0	0	4
TGME49_311720	BiP	| transcript=TGME49_311720-t26_1 | gene=TGME49_311720 | organism=Toxoplasma_gondii_ME49 | gene_product=chaperonin protein BiP | transcript_product=chaperonin protein BiP | location=TGME49_chrXI:2225360-2228735(-) | protein_length=668 | sequence_SO=chromosome | SO=protein_coding	229	210	5
TGME49_211680	protein disulfide isomerase	| transcript=TGME49_211680-t26_1 | gene=TGME49_211680 | organism=Toxoplasma_gondii_ME49 | gene_product=protein disulfide isomerase | transcript_product=protein disulfide isomerase | location=TGME49_chrIV:1626551-1628375(+) | protein_length=471 | sequence_SO=chromosome | SO=protein_coding	102	82	5
TGME49_288380	heat shock protein HSP90	| transcript=TGME49_288380-t26_1 | gene=TGME49_288380 | organism=Toxoplasma_gondii_ME49 | gene_product=heat shock protein HSP90 | transcript_product=heat shock protein HSP90 | location=TGME49_chrIX:2483404-2487798(+) | protein_length=708 | sequence_SO=chromosome | SO=protein_coding	23	16	5
TGME49_262670	ribosomal protein RPL18A	| transcript=TGME49_262670-t26_1 | gene=TGME49_262670 | organism=Toxoplasma_gondii_ME49 | gene_product=ribosomal protein RPL18A | transcript_product=ribosomal protein RPL18A | location=TGME49_chrVIIb:1092681-1094792(+) | protein_length=183 | sequence_SO=chromosome | SO=protein_coding	9	7	5
contaminant_KERATIN16		no description	9	11	5
TGME49_270510	asparaginyl-tRNA synthetase (NOB+tRNA synthase)	| transcript=TGME49_270510-t26_1 | gene=TGME49_270510 | organism=Toxoplasma_gondii_ME49 | gene_product=asparaginyl-tRNA synthetase (NOB+tRNA synthase) | transcript_product=asparaginyl-tRNA synthetase (NOB+tRNA synthase) | location=TGME49_chrVIII:5220893-5224199(+) | protein_length=676 | sequence_SO=chromosome | SO=protein_coding	8	11	5
TGME49_284560	ribosomal protein RPL9	| transcript=TGME49_284560-t26_1 | gene=TGME49_284560 | organism=Toxoplasma_gondii_ME49 | gene_product=ribosomal protein RPL9 | transcript_product=ribosomal protein RPL9 | location=TGME49_chrV:2713061-2715476(+) | protein_length=190 | sequence_SO=chromosome | SO=protein_coding	5	4	5
TGME49_263300	eukaryotic porin protein	| transcript=TGME49_263300-t26_1 | gene=TGME49_263300 | organism=Toxoplasma_gondii_ME49 | gene_product=eukaryotic porin protein | transcript_product=eukaryotic porin protein | location=TGME49_chrVIIb:644388-648112(-) | protein_length=290 | sequence_SO=chromosome | SO=protein_coding	2	5	5
contaminant_INT-STD1		BSA	316	373	6
contaminant_KERATIN10		no description	26	30	6
TGME49_227360	ribosomal protein RPL3	| transcript=TGME49_227360-t26_1 | gene=TGME49_227360 | organism=Toxoplasma_gondii_ME49 | gene_product=ribosomal protein RPL3 | transcript_product=ribosomal protein RPL3 | location=TGME49_chrX:994273-996966(-) | protein_length=389 | sequence_SO=chromosome | SO=protein_coding	15	19	6
TGME49_251780	HSP	| transcript=TGME49_251780-t26_1 | gene=TGME49_251780 | organism=Toxoplasma_gondii_ME49 | gene_product=heat shock protein | transcript_product=heat shock protein | location=TGME49_chrXII:5583680-5588646(-) | protein_length=728 | sequence_SO=chromosome | SO=protein_coding	15	14	6
TGME49_316400	TubulinA1	| transcript=TGME49_316400-t26_1 | gene=TGME49_316400 | organism=Toxoplasma_gondii_ME49 | gene_product=alpha tubulin TUBA1 | transcript_product=alpha tubulin TUBA1 | location=TGME49_chrXI:5274572-5276593(+) | protein_length=453 | sequence_SO=chromosome | SO=protein_coding	12	9	6
contaminant_KERATIN20		no description	12	15	6
TGME49_204020	ribosomal protein RPL8	| transcript=TGME49_204020-t26_1 | gene=TGME49_204020 | organism=Toxoplasma_gondii_ME49 | gene_product=ribosomal protein RPL8 | transcript_product=ribosomal protein RPL8 | location=TGME49_chrVIIa:2046086-2048555(+) | protein_length=260 | sequence_SO=chromosome | SO=protein_coding	11	10	6
TGME49_261570	ribosomal protein RPL7A	| transcript=TGME49_261570-t26_1 | gene=TGME49_261570 | organism=Toxoplasma_gondii_ME49 | gene_product=ribosomal protein RPL7A | transcript_product=ribosomal protein RPL7A | location=TGME49_chrVIIb:1652920-1655805(+) | protein_length=276 | sequence_SO=chromosome | SO=protein_coding	9	4	6
TGME49_300000	ribosomal protein RPL18	| transcript=TGME49_300000-t26_1 | gene=TGME49_300000 | organism=Toxoplasma_gondii_ME49 | gene_product=ribosomal protein RPL18 | transcript_product=ribosomal protein RPL18 | location=TGME49_chrXII:290951-294019(+) | protein_length=187 | sequence_SO=chromosome | SO=protein_coding	9	8	6
TGME49_215460	ribosomal protein RPS24	| transcript=TGME49_215460-t26_1 | gene=TGME49_215460 | organism=Toxoplasma_gondii_ME49 | gene_product=ribosomal protein RPS24 | transcript_product=ribosomal protein RPS24 | location=TGME49_chrX:6972021-6973684(-) | protein_length=267 | sequence_SO=chromosome | SO=protein_coding	6	5	6
TGME49_310490	ribosomal protein RPL27A	| transcript=TGME49_310490-t26_1 | gene=TGME49_310490 | organism=Toxoplasma_gondii_ME49 | gene_product=ribosomal protein RPL27A | transcript_product=ribosomal protein RPL27A | location=TGME49_chrXI:1382334-1383113(-) | protein_length=147 | sequence_SO=chromosome | SO=protein_coding	4	5	6
TGME49_239330	ribosomal protein RPL37	| transcript=TGME49_239330-t26_1 | gene=TGME49_239330 | organism=Toxoplasma_gondii_ME49 | gene_product=ribosomal protein RPL37 | transcript_product=ribosomal protein RPL37 | location=TGME49_chrVI:551539-553786(+) | protein_length=98 | sequence_SO=chromosome | SO=protein_coding	0	0	6
TGME49_289760	Hypothetical	| transcript=TGME49_289760-t26_1 | gene=TGME49_289760 | organism=Toxoplasma_gondii_ME49 | gene_product=hypothetical protein | transcript_product=hypothetical protein | location=TGME49_chrIX:3431292-3434000(-) | protein_length=902 | sequence_SO=chromosome | SO=protein_coding	14	7	7
TGME49_207440	ribosomal protein RPS4	| transcript=TGME49_207440-t26_1 | gene=TGME49_207440 | organism=Toxoplasma_gondii_ME49 | gene_product=ribosomal protein RPS4 | transcript_product=ribosomal protein RPS4 | location=TGME49_chrIb:62583-65733(-) | protein_length=312 | sequence_SO=chromosome | SO=protein_coding	10	11	7
TGME49_288720	ribosomal protein RPL10	| transcript=TGME49_288720-t26_1 | gene=TGME49_288720 | organism=Toxoplasma_gondii_ME49 | gene_product=ribosomal protein RPL10 | transcript_product=ribosomal protein RPL10 | location=TGME49_chrIX:2708880-2711191(-) | protein_length=221 | sequence_SO=chromosome | SO=protein_coding	8	5	7
TGME49_245680	ribosomal protein RPL21	| transcript=TGME49_245680-t26_1 | gene=TGME49_245680 | organism=Toxoplasma_gondii_ME49 | gene_product=ribosomal protein RPL21 | transcript_product=ribosomal protein RPL21 | location=TGME49_chrXII:2465663-2466136(+) | protein_length=157 | sequence_SO=chromosome | SO=protein_coding	6	5	7
TGME49_220400	actin depolymerizing factor ADF	| transcript=TGME49_220400-t26_1 | gene=TGME49_220400 | organism=Toxoplasma_gondii_ME49 | gene_product=actin depolymerizing factor ADF | transcript_product=actin depolymerizing factor ADF | location=TGME49_chrV:352732-354045(-) | protein_length=118 | sequence_SO=chromosome | SO=protein_coding	0	0	7
contaminant_KERATIN04		no description	31	22	8
TGME49_231640	IMC1	| transcript=TGME49_231640-t26_1 | gene=TGME49_231640 | organism=Toxoplasma_gondii_ME49 | gene_product=alveolin domain containing intermediate filament IMC1 | transcript_product=alveolin domain containing intermediate filament IMC1 | location=TGME49_chrVIII:1516857-1519632(+) | protein_length=609 | sequence_SO=chromosome | SO=protein_coding	19	18	8
TGME49_263700	ribosomal protein RPS14	| transcript=TGME49_263700-t26_1 | gene=TGME49_263700 | organism=Toxoplasma_gondii_ME49 | gene_product=ribosomal protein RPS14 | transcript_product=ribosomal protein RPS14 | location=TGME49_chrVIIb:385908-387618(+) | protein_length=156 | sequence_SO=chromosome | SO=protein_coding	12	10	8
TGME49_239100	ribosomal protein RPS7	| transcript=TGME49_239100-t26_1 | gene=TGME49_239100 | organism=Toxoplasma_gondii_ME49 | gene_product=ribosomal protein RPS7 | transcript_product=ribosomal protein RPS7 | location=TGME49_chrVI:463641-464737(+) | protein_length=196 | sequence_SO=chromosome | SO=protein_coding	4	3	8
TGME49_320050	ribosomal protein RPL5	| transcript=TGME49_320050-t26_1 | gene=TGME49_320050 | organism=Toxoplasma_gondii_ME49 | gene_product=ribosomal protein RPL5 | transcript_product=ribosomal protein RPL5 | location=TGME49_chrIV:550949-553977(+) | protein_length=310 | sequence_SO=chromosome | SO=protein_coding	9	7	9
TGME49_232300	ribosomal protein RPS3A	| transcript=TGME49_232300-t26_1 | gene=TGME49_232300 | organism=Toxoplasma_gondii_ME49 | gene_product=ribosomal protein RPS3 | transcript_product=ribosomal protein RPS3 | location=TGME49_chrVIII:1998256-1999232(-) | protein_length=255 | sequence_SO=chromosome | SO=protein_coding	8	6	9
TGME49_289690	glyceraldehyde-3-phosphate dehydrogenase GAPDH1	| transcript=TGME49_289690-t26_1 | gene=TGME49_289690 | organism=Toxoplasma_gondii_ME49 | gene_product=glyceraldehyde-3-phosphate dehydrogenase GAPDH1 | transcript_product=glyceraldehyde-3-phosphate dehydrogenase GAPDH1 | location=TGME49_chrIX:3381039-3383102(-) | protein_length=489 | sequence_SO=chromosome | SO=protein_coding	6	5	9
contaminant_KERATIN07		no description	50	48	11
TGME49_250770	eukaryotic initiation factor EIF-4A	| transcript=TGME49_250770-t26_1 | gene=TGME49_250770 | organism=Toxoplasma_gondii_ME49 | gene_product=eukaryotic initiation factor-4A, putative | transcript_product=eukaryotic initiation factor-4A, putative | location=TGME49_chrXII:5196465-5198502(-) | protein_length=412 | sequence_SO=chromosome | SO=protein_coding	8	9	11
TGME49_248340	GTP-binding nuclear protein ran/tc4	| transcript=TGME49_248340-t26_1 | gene=TGME49_248340 | organism=Toxoplasma_gondii_ME49 | gene_product=GTP-binding nuclear protein ran/tc4 | transcript_product=GTP-binding nuclear protein ran/tc4 | location=TGME49_chrXII:3816745-3819802(+) | protein_length=229 | sequence_SO=chromosome | SO=protein_coding	12	11	12
TGME49_286420	eukaryotic initiation factor EIF-1ALPHA	| transcript=TGME49_286420-t26_1 | gene=TGME49_286420 | organism=Toxoplasma_gondii_ME49 | gene_product=elongation factor 1-alpha (EF-1-ALPHA), putative | transcript_product=elongation factor 1-alpha (EF-1-ALPHA), putative | location=TGME49_chrV:1836346-1838282(-) | protein_length=448 | sequence_SO=chromosome | SO=protein_coding	23	15	15
TGME49_294800	eukaryotic initiation factor EIF-1ALPHA	| transcript=TGME49_294800-t26_1 | gene=TGME49_294800 | organism=Toxoplasma_gondii_ME49 | gene_product=elongation factor 1-alpha (EF-1-ALPHA), putative | transcript_product=elongation factor 1-alpha (EF-1-ALPHA), putative | location=TGME49_chrIa:1148431-1150051(-) | protein_length=448 | sequence_SO=chromosome | SO=protein_coding	23	15	15
TGME49_209030	Actin ACT1	| transcript=TGME49_209030-t26_1 | gene=TGME49_209030 | organism=Toxoplasma_gondii_ME49 | gene_product=actin ACT1 | transcript_product=actin ACT1 | location=TGME49_chrIb:998462-1000024(+) | protein_length=376 | sequence_SO=chromosome | SO=protein_coding	24	30	16
contaminant_KERATIN12		no description	85	77	17
TGME49_245460	ribosomal protein RPS8	| transcript=TGME49_245460-t26_1 | gene=TGME49_245460 | organism=Toxoplasma_gondii_ME49 | gene_product=ribosomal protein RPS8 | transcript_product=ribosomal protein RPS8 | location=TGME49_chrXII:2284189-2287999(-) | protein_length=205 | sequence_SO=chromosome | SO=protein_coding	12	13	19
contaminant_KERATIN08		no description	131	104	20
TGME49_273760	heat shock protein HSP70	| transcript=TGME49_273760-t26_1 | gene=TGME49_273760 | organism=Toxoplasma_gondii_ME49 | gene_product=heat shock protein HSP70 | transcript_product=heat shock protein HSP70 | location=TGME49_chrVIII:3289228-3291252(-) | protein_length=674 | sequence_SO=chromosome | SO=protein_coding	43	39	22
contaminant_KERATIN17		no description	92	89	23
contaminant_KERATIN05		no description	140	113	31
contaminant_KERATIN21		no description	137	124	33
contaminant_KERATIN18		no description	136	124	37
contaminant_KERATIN03		no description	171	141	41
contaminant_KERATIN22		no description	125	104	42
contaminant_KERATIN02		no description	193	166	46
contaminant_KERATIN13		no description	394	299	63
TGME49_218560	acetyl-coA carboxylase ACC2	| transcript=TGME49_218560-t26_1 | gene=TGME49_218560 | organism=Toxoplasma_gondii_ME49 | gene_product=acetyl-coA carboxylase ACC2 | transcript_product=acetyl-coA carboxylase ACC2 | location=TGME49_chrXII:1427422-1456268(-) | protein_length=3399 | sequence_SO=chromosome | SO=protein_coding	256	225	146
TGME49_284190	pyruvate carboxylase	| transcript=TGME49_284190-t26_1 | gene=TGME49_284190 | organism=Toxoplasma_gondii_ME49 | gene_product=pyruvate carboxylase | transcript_product=pyruvate carboxylase | location=TGME49_chrV:2762528-2777156(-) | protein_length=1391 | sequence_SO=chromosome | SO=protein_coding	234	217	189
TGME49_221320	acetyl-CoA carboxylase ACC1	| transcript=TGME49_221320-t26_1 | gene=TGME49_221320 | organism=Toxoplasma_gondii_ME49 | gene_product=acetyl-CoA carboxylase ACC1 | transcript_product=acetyl-CoA carboxylase ACC1 | location=TGME49_chrII:236225-252286(-) | protein_length=2612 | sequence_SO=chromosome | SO=protein_coding	1106	1012	526
